# Supplementary material for: [C–H···anion] interactions mediate the templation and anion binding properties of topologically non-trivial metal–organic structures in aqueous solutions
Source: Chem Sci. 2016 Feb 12;7(4):2524–31. doi: 10.1039/c5sc04246a (PMC5477011; doi:10.1039/c5sc04246a)
Supplement: Supplementary file 1 [file SC-007-C5SC04246A-s001.cif]

####################################################################### 
# 
# This file contains crystal structure data downloaded from the 
# Cambridge Structural Database (CSD) hosted by the Cambridge 
# Crystallographic Data Centre (CCDC).
# 
# Full information about CCDC data access policies and citation 
# guidelines are available at http://www.ccdc.cam.ac.uk/access/V1 
# 
# Audit and citation data items may have been added by the CCDC. 
# Please retain this information to preserve the provenance of 
# this file and to allow appropriate attribution of the data. 
# 
#######################################################################

data_C:\sadsq_sq_d
_database_code_depnum_ccdc_archive 'CCDC 1409618'
_audit_update_record             
;
2015-06-30 deposited with the CCDC.
2016-02-19 downloaded from the CCDC.
;

_audit_creation_method           SHELXL-2014
_chemical_name_systematic        
;
 ?
;
_chemical_name_common            ?
_chemical_melting_point          ?
_chemical_formula_moiety         ?
_chemical_formula_sum            'C111 H81 Br2 F18 N15 O22 Zn5'
_chemical_formula_weight         2805.57

loop_
_atom_type_symbol
_atom_type_description
_atom_type_scat_dispersion_real
_atom_type_scat_dispersion_imag
_atom_type_scat_source
C C 0.0181 0.0091 'International Tables Vol C Tables 4.2.6.8 and 6.1.1.4'
H H 0.0000 0.0000 'International Tables Vol C Tables 4.2.6.8 and 6.1.1.4'
N N 0.0311 0.0180 'International Tables Vol C Tables 4.2.6.8 and 6.1.1.4'
O O 0.0492 0.0322 'International Tables Vol C Tables 4.2.6.8 and 6.1.1.4'
F F 0.0727 0.0534 'International Tables Vol C Tables 4.2.6.8 and 6.1.1.4'
Zn Zn -1.5491 0.6778 'International Tables Vol C Tables 4.2.6.8 and 6.1.1.4'
Br Br -0.6763 1.2805 'International Tables Vol C Tables 4.2.6.8 and 6.1.1.4'

_space_group_crystal_system      trigonal
_space_group_IT_number           147
_space_group_name_H-M_alt        'P -3'
_space_group_name_Hall           '-P 3'

_shelx_space_group_comment       
;
The symmetry employed for this shelxl refinement is uniquely defined
by the following loop, which should always be used as a source of
symmetry information in preference to the above space-group names.
They are only intended as comments.
;

loop_
_space_group_symop_operation_xyz
'x, y, z'
'-y, x-y, z'
'-x+y, -x, z'
'-x, -y, -z'
'y, -x+y, -z'
'x-y, x, -z'

_cell_length_a                   23.023(4)
_cell_length_b                   23.023(4)
_cell_length_c                   16.459(3)
_cell_angle_alpha                90
_cell_angle_beta                 90
_cell_angle_gamma                120
_cell_volume                     7555(3)
_cell_formula_units_Z            2
_cell_measurement_temperature    100(2)
_cell_measurement_reflns_used    ?
_cell_measurement_theta_min      ?
_cell_measurement_theta_max      ?

_exptl_crystal_description       plates
_exptl_crystal_colour            colourless
_exptl_crystal_density_meas      ?
_exptl_crystal_density_method    ?
_exptl_crystal_density_diffrn    1.233
_exptl_crystal_F_000             2820
_exptl_transmission_factor_min   ?
_exptl_transmission_factor_max   ?
_exptl_crystal_size_max          0.100
_exptl_crystal_size_mid          0.010
_exptl_crystal_size_min          0.010
_exptl_absorpt_coefficient_mu    2.206
_shelx_estimated_absorpt_T_min   0.810
_shelx_estimated_absorpt_T_max   0.978
_exptl_absorpt_correction_type   multi-scan
_exptl_absorpt_correction_T_min  0.6491
_exptl_absorpt_correction_T_max  0.7526
_exptl_absorpt_process_details   sadabs

_exptl_special_details           
;
 ?
;

_diffrn_ambient_temperature      100(2)
_diffrn_radiation_wavelength     1.54178
_diffrn_radiation_type           CuK\a
_diffrn_source                   ?
_diffrn_measurement_device_type  'Bruker Apex2 duo'
_diffrn_measurement_method       ?
_diffrn_detector_area_resol_mean ?
_diffrn_reflns_number            36252
_diffrn_reflns_av_unetI/netI     0.0658
_diffrn_reflns_av_R_equivalents  0.0935
_diffrn_reflns_limit_h_min       -25
_diffrn_reflns_limit_h_max       25
_diffrn_reflns_limit_k_min       -25
_diffrn_reflns_limit_k_max       25
_diffrn_reflns_limit_l_min       -17
_diffrn_reflns_limit_l_max       18
_diffrn_reflns_theta_min         2.685
_diffrn_reflns_theta_max         58.297
_diffrn_reflns_theta_full        67.679
_diffrn_measured_fraction_theta_max 0.984
_diffrn_measured_fraction_theta_full 0.767
_diffrn_reflns_Laue_measured_fraction_max 0.984
_diffrn_reflns_Laue_measured_fraction_full 0.767
_diffrn_reflns_point_group_measured_fraction_max 0.984
_diffrn_reflns_point_group_measured_fraction_full 0.767
_reflns_number_total             6994
_reflns_number_gt                4289
_reflns_threshold_expression     'I > 2\s(I)'
_reflns_Friedel_coverage         0.000
_reflns_Friedel_fraction_max     .
_reflns_Friedel_fraction_full    .

_reflns_special_details          
;
 Reflections were merged by SHELXL according to the crystal
 class for the calculation of statistics and refinement.
 
 _reflns_Friedel_fraction is defined as the number of unique
 Friedel pairs measured divided by the number that would be
 possible theoretically, ignoring centric projections and
 systematic absences.
;

_computing_data_collection       ?
_computing_cell_refinement       ?
_computing_data_reduction        ?
_computing_structure_solution    ?
_computing_structure_refinement  'SHELXL-2014 (Sheldrick, 2014)'
_computing_molecular_graphics    ?
_computing_publication_material  ?

_refine_special_details          SQUEEZE
_refine_ls_structure_factor_coef Fsqd
_refine_ls_matrix_type           full
_refine_ls_weighting_scheme      calc
_refine_ls_weighting_details     
'w=1/[\s^2^(Fo^2^)+(0.1950P)^2^] where P=(Fo^2^+2Fc^2^)/3'
_atom_sites_solution_primary     ?
_atom_sites_solution_secondary   ?
_atom_sites_solution_hydrogens   geom
_refine_ls_hydrogen_treatment    constr
_refine_ls_extinction_method     none
_refine_ls_extinction_coef       .
_refine_ls_number_reflns         6994
_refine_ls_number_parameters     520
_refine_ls_number_restraints     0
_refine_ls_R_factor_all          0.1205
_refine_ls_R_factor_gt           0.0933
_refine_ls_wR_factor_ref         0.2957
_refine_ls_wR_factor_gt          0.2711
_refine_ls_goodness_of_fit_ref   1.067
_refine_ls_restrained_S_all      1.067
_refine_ls_shift/su_max          0.000
_refine_ls_shift/su_mean         0.000

loop_
_atom_site_label
_atom_site_type_symbol
_atom_site_fract_x
_atom_site_fract_y
_atom_site_fract_z
_atom_site_U_iso_or_equiv
_atom_site_adp_type
_atom_site_occupancy
_atom_site_site_symmetry_order
_atom_site_calc_flag
_atom_site_refinement_flags_posn
_atom_site_refinement_flags_adp
_atom_site_refinement_flags_occupancy
_atom_site_disorder_assembly
_atom_site_disorder_group
Zn1 Zn 0.68094(6) 0.00717(5) 0.25673(6) 0.0850(4) Uani 1 1 d . . . . .
O1 O 0.4602(4) 0.1192(4) 0.1582(6) 0.139(3) Uani 1 1 d . . . . .
Zn2 Zn 0.6667 0.3333 0.50235(9) 0.0811(6) Uani 1 3 d S T P . .
O7 O 0.7387(4) -0.0260(4) 0.3170(5) 0.133(2) Uani 1 1 d . . . . .
C2 C 0.5273(5) 0.1623(4) 0.1457(7) 0.100(3) Uani 1 1 d . . . . .
H2A H 0.5435 0.2020 0.1815 0.120 Uiso 1 1 calc R U . . .
H2B H 0.5355 0.1778 0.0886 0.120 Uiso 1 1 calc R U . . .
C3 C 0.5635(4) 0.1252(4) 0.1646(5) 0.083(2) Uani 1 1 d . . . . .
C4 C 0.6135(5) 0.1508(4) 0.2200(5) 0.084(2) Uani 1 1 d . . . . .
H4 H 0.6258 0.1923 0.2458 0.101 Uiso 1 1 calc R U . . .
Zn5 Zn 0.6667 0.3333 -0.00540(9) 0.0684(5) Uani 1 3 d S T P . .
C5 C 0.6475(4) 0.1156(4) 0.2395(4) 0.0724(19) Uani 1 1 d . . . . .
O6 O 0.6667 0.3333 -0.2506(2) 0.0270(11) Uani 1 3 d S T P . .
N6 N 0.6303(3) 0.0565(3) 0.2064(3) 0.0708(15) Uani 1 1 d . . . . .
C7 C 0.5798(4) 0.0313(4) 0.1521(4) 0.078(2) Uani 1 1 d . . . . .
H7 H 0.5668 -0.0108 0.1277 0.093 Uiso 1 1 calc R U . . .
C8 C 0.5463(4) 0.0646(4) 0.1307(5) 0.085(2) Uani 1 1 d . . . . .
H8 H 0.5109 0.0452 0.0920 0.102 Uiso 1 1 calc R U . . .
C9 C 0.7027(4) 0.1409(4) 0.2989(4) 0.078(2) Uani 1 1 d . . . . .
N10 N 0.7270(4) 0.1008(3) 0.3177(4) 0.0863(18) Uani 1 1 d . . . . .
C11 C 0.7765(6) 0.1200(6) 0.3702(6) 0.116(3) Uani 1 1 d . . . . .
H11 H 0.7921 0.0901 0.3846 0.139 Uiso 1 1 calc R U . . .
C12 C 0.8068(6) 0.1850(6) 0.4053(7) 0.121(4) Uani 1 1 d . . . . .
H12 H 0.8432 0.1991 0.4421 0.146 Uiso 1 1 calc R U . . .
C13 C 0.7834(5) 0.2261(5) 0.3860(6) 0.105(3) Uani 1 1 d . . . . .
C14 C 0.7311(5) 0.2061(4) 0.3320(4) 0.087(2) Uani 1 1 d . . . . .
H14 H 0.7147 0.2352 0.3174 0.105 Uiso 1 1 calc R U . . .
C15 C 0.8161(5) 0.2987(5) 0.4185(6) 0.110(3) Uani 1 1 d . . . . .
H15A H 0.7843 0.3158 0.4148 0.132 Uiso 1 1 calc R U . . .
H15B H 0.8296 0.3006 0.4760 0.132 Uiso 1 1 calc R U . . .
O16 O 0.8695(4) 0.3350(3) 0.3722(4) 0.111(2) Uani 1 1 d . . . . .
C17 C 0.4946(5) 0.0915(5) 0.3831(5) 0.088(2) Uani 1 1 d . . . . .
C18 C 0.4672(5) 0.0328(5) 0.3423(5) 0.096(3) Uani 1 1 d . . . . .
H18 H 0.4300 0.0210 0.3074 0.115 Uiso 1 1 calc R U . . .
C19 C 0.4923(5) -0.0106(5) 0.3502(6) 0.103(3) Uani 1 1 d . . . . .
H19 H 0.4719 -0.0521 0.3218 0.123 Uiso 1 1 calc R U . . .
C20 C 0.5467(5) 0.0068(5) 0.3994(5) 0.086(2) Uani 1 1 d . . . . .
C21 C 0.5738(5) 0.0652(5) 0.4370(4) 0.085(2) Uani 1 1 d . . . . .
H21 H 0.6120 0.0774 0.4702 0.102 Uiso 1 1 calc R U . . .
C22 C 0.5505(5) 0.1088(5) 0.4311(4) 0.086(2) Uani 1 1 d . . . . .
H22 H 0.5720 0.1503 0.4594 0.103 Uiso 1 1 calc R U . . .
C23 C 0.5703(7) -0.0441(6) 0.4108(5) 0.118(4) Uani 1 1 d . . . . .
H23A H 0.6088 -0.0258 0.4488 0.141 Uiso 1 1 calc R U . . .
H23B H 0.5336 -0.0859 0.4345 0.141 Uiso 1 1 calc R U . . .
N24 N 0.5905(4) -0.0588(4) 0.3310(4) 0.0862(19) Uani 1 1 d . . . . .
C25 C 0.5513(5) -0.1148(5) 0.2965(5) 0.091(2) Uani 1 1 d . . . . .
H25 H 0.5114 -0.1471 0.3229 0.109 Uiso 1 1 calc R U . . .
C26 C 0.5681(5) -0.1287(4) 0.2170(5) 0.084(2) Uani 1 1 d . . . . .
N27 N 0.6258(3) -0.0805(3) 0.1881(3) 0.0770(16) Uani 1 1 d . . . . .
C28 C 0.6475(5) -0.0861(4) 0.1140(5) 0.092(3) Uani 1 1 d . . . . .
C29 C 0.6119(7) -0.1413(5) 0.0660(6) 0.113(3) Uani 1 1 d . . . . .
H29 H 0.6284 -0.1440 0.0141 0.135 Uiso 1 1 calc R U . . .
C30 C 0.5509(7) -0.1937(6) 0.0945(7) 0.120(4) Uani 1 1 d . . . . .
H30 H 0.5250 -0.2326 0.0623 0.144 Uiso 1 1 calc R U . . .
C31 C 0.5288(5) -0.1873(4) 0.1722(7) 0.103(3) Uani 1 1 d . . . . .
H31 H 0.4879 -0.2223 0.1938 0.124 Uiso 1 1 calc R U . . .
C32 C 0.7131(6) -0.0294(5) 0.0925(6) 0.115(3) Uani 1 1 d . . . . .
H32 H 0.7335 -0.0295 0.0424 0.138 Uiso 1 1 calc R U . . .
N33 N 0.7423(4) 0.0195(4) 0.1406(6) 0.114(3) Uani 1 1 d . . . . .
C34 C 0.8135(6) 0.0719(5) 0.1248(10) 0.150(5) Uani 1 1 d . . . . .
H34A H 0.8260 0.0661 0.0690 0.180 Uiso 1 1 calc R U . . .
H34B H 0.8431 0.0657 0.1632 0.180 Uiso 1 1 calc R U . . .
C35 C 0.8249(7) 0.1422(5) 0.1339(8) 0.118(4) Uani 1 1 d . . . . .
C36 C 0.8828(10) 0.1864(8) 0.1629(12) 0.182(7) Uani 1 1 d . . . . .
H36 H 0.9120 0.1715 0.1826 0.218 Uiso 1 1 calc R U . . .
C37 C 0.9042(9) 0.2549(7) 0.1665(12) 0.188(8) Uani 1 1 d . . . . .
H37 H 0.9495 0.2869 0.1788 0.225 Uiso 1 1 calc R U . . .
C38 C 0.8569(6) 0.2745(5) 0.1513(7) 0.118(3) Uani 1 1 d . . . . .
C39 C 0.7945(5) 0.2273(5) 0.1246(5) 0.103(3) Uani 1 1 d . . . . .
H39 H 0.7616 0.2393 0.1120 0.124 Uiso 1 1 calc R U . . .
C40 C 0.7804(6) 0.1611(5) 0.1162(7) 0.118(4) Uani 1 1 d . . . . .
H40 H 0.7374 0.1283 0.0970 0.141 Uiso 1 1 calc R U . . .
O1A O 0.6783(3) 0.2582(3) 0.5379(3) 0.0863(15) Uani 1 1 d . . . . .
C2A C 0.7034(4) 0.2586(4) 0.6063(5) 0.082(2) Uani 1 1 d . . . . .
O3A O 0.7278(3) 0.3026(3) 0.6586(3) 0.0798(14) Uani 1 1 d . . . . .
C4A C 0.7055(6) 0.1948(5) 0.6245(5) 0.098(3) Uani 1 1 d . . . . .
F5A F 0.7205(6) 0.1875(4) 0.6936(4) 0.198(4) Uani 1 1 d . . . . .
F6A F 0.7399(9) 0.1847(7) 0.5783(8) 0.302(9) Uani 1 1 d . . . . .
F7A F 0.6490(7) 0.1436(4) 0.6133(9) 0.303(10) Uani 1 1 d . . . . .
O1B O 0.6315(3) 0.2388(3) -0.0367(3) 0.0967(17) Uani 1 1 d . . . . .
C2B C 0.6261(4) 0.2149(4) -0.1042(5) 0.079(2) Uani 1 1 d . . . . .
O3B O 0.6407(3) 0.2399(3) -0.1706(3) 0.0940(16) Uani 1 1 d . . . . .
C4B C 0.5970(5) 0.1381(5) -0.1031(5) 0.094(3) Uani 1 1 d . . . . .
F5B F 0.5795(4) 0.1098(3) -0.1763(3) 0.142(2) Uani 1 1 d . . . . .
F6B F 0.5395(3) 0.1075(2) -0.0596(3) 0.1124(17) Uani 1 1 d . . . . .
F7B F 0.6379(4) 0.1220(3) -0.0641(5) 0.142(2) Uani 1 1 d . . . . .
Br3 Br 0.6667 0.3333 0.35848(8) 0.0914(5) Uani 1 3 d S T P . .
Br4 Br 0.6667 0.3333 0.13634(8) 0.0941(5) Uani 1 3 d S T P . .

loop_
_atom_site_aniso_label
_atom_site_aniso_U_11
_atom_site_aniso_U_22
_atom_site_aniso_U_33
_atom_site_aniso_U_23
_atom_site_aniso_U_13
_atom_site_aniso_U_12
Zn1 0.0969(8) 0.0755(7) 0.0838(7) -0.0068(5) -0.0022(5) 0.0439(6)
O1 0.125(6) 0.139(6) 0.181(8) 0.062(6) 0.030(5) 0.087(5)
Zn2 0.0919(8) 0.0919(8) 0.0596(9) 0.000 0.000 0.0460(4)
O7 0.144(6) 0.132(6) 0.147(6) -0.010(5) -0.031(5) 0.087(5)
C2 0.084(6) 0.076(5) 0.129(7) 0.013(5) 0.009(5) 0.031(5)
C3 0.085(5) 0.073(5) 0.078(5) 0.013(4) 0.013(4) 0.031(4)
C4 0.102(6) 0.078(5) 0.073(5) 0.015(4) 0.029(5) 0.045(5)
Zn5 0.0727(7) 0.0727(7) 0.0596(8) 0.000 0.000 0.0364(3)
C5 0.081(5) 0.071(5) 0.057(4) 0.002(3) 0.019(3) 0.031(4)
O6 0.0341(17) 0.0341(17) 0.013(2) 0.000 0.000 0.0171(9)
N6 0.080(4) 0.066(4) 0.061(3) 0.005(3) 0.012(3) 0.032(3)
C7 0.089(5) 0.070(5) 0.067(4) 0.006(4) 0.004(4) 0.035(4)
C8 0.077(5) 0.082(6) 0.089(5) 0.019(4) 0.006(4) 0.034(4)
C9 0.094(5) 0.074(5) 0.057(4) -0.001(4) 0.012(4) 0.035(4)
N10 0.094(5) 0.079(4) 0.077(4) -0.009(3) -0.010(4) 0.036(4)
C11 0.124(8) 0.116(8) 0.103(7) -0.014(6) -0.026(6) 0.057(7)
C12 0.131(9) 0.105(8) 0.111(7) -0.020(6) -0.041(7) 0.045(7)
C13 0.112(7) 0.101(7) 0.085(6) -0.015(5) 0.002(5) 0.039(6)
C14 0.107(6) 0.079(5) 0.056(4) 0.001(4) 0.012(4) 0.032(5)
C15 0.110(7) 0.086(6) 0.095(6) -0.022(5) 0.003(6) 0.021(6)
O16 0.134(5) 0.081(4) 0.093(4) -0.006(3) 0.018(4) 0.035(4)
C17 0.108(6) 0.106(6) 0.067(4) 0.009(4) 0.010(5) 0.067(6)
C18 0.109(7) 0.116(7) 0.078(5) -0.017(5) -0.003(5) 0.068(6)
C19 0.123(8) 0.099(7) 0.080(5) -0.003(5) 0.028(6) 0.051(6)
C20 0.123(7) 0.100(6) 0.059(4) 0.018(4) 0.021(5) 0.073(6)
C21 0.111(6) 0.114(7) 0.057(4) 0.010(4) 0.012(4) 0.075(6)
C22 0.112(7) 0.100(6) 0.058(4) 0.012(4) 0.013(4) 0.062(5)
C23 0.185(11) 0.136(8) 0.069(5) 0.024(5) 0.038(6) 0.108(8)
N24 0.114(5) 0.077(4) 0.070(4) 0.013(3) 0.022(4) 0.050(4)
C25 0.115(7) 0.076(6) 0.094(6) 0.029(5) 0.032(5) 0.056(5)
C26 0.103(6) 0.075(5) 0.087(5) 0.001(4) 0.002(5) 0.054(5)
N27 0.088(4) 0.067(4) 0.067(3) 0.001(3) 0.007(3) 0.032(4)
C28 0.133(8) 0.083(6) 0.077(5) 0.006(4) 0.015(5) 0.067(6)
C29 0.163(10) 0.089(7) 0.081(5) -0.014(5) 0.002(6) 0.060(7)
C30 0.154(10) 0.100(8) 0.099(7) -0.029(6) -0.025(7) 0.057(8)
C31 0.097(6) 0.073(6) 0.128(8) -0.007(5) -0.009(6) 0.035(5)
C32 0.144(9) 0.082(6) 0.107(7) 0.004(6) 0.050(7) 0.047(6)
N33 0.111(6) 0.087(5) 0.140(7) 0.006(5) 0.054(5) 0.046(5)
C34 0.130(10) 0.093(8) 0.206(14) -0.007(8) 0.062(9) 0.041(7)
C35 0.109(8) 0.082(7) 0.143(9) 0.005(6) 0.047(7) 0.033(7)
C36 0.201(17) 0.119(11) 0.25(2) -0.044(12) -0.036(14) 0.098(12)
C37 0.197(15) 0.120(11) 0.26(2) -0.046(11) -0.114(15) 0.089(11)
C38 0.134(9) 0.090(7) 0.125(8) -0.019(6) -0.032(7) 0.053(7)
C39 0.112(7) 0.090(7) 0.082(5) 0.009(5) 0.030(5) 0.031(6)
C40 0.118(8) 0.072(6) 0.122(8) 0.001(5) 0.058(7) 0.016(6)
O1A 0.104(4) 0.088(4) 0.058(3) 0.000(2) -0.004(3) 0.041(3)
C2A 0.083(5) 0.093(6) 0.063(5) 0.011(4) 0.011(4) 0.040(5)
O3A 0.091(4) 0.091(4) 0.062(3) -0.019(3) -0.012(2) 0.048(3)
C4A 0.139(8) 0.084(6) 0.050(4) -0.016(4) 0.001(4) 0.040(6)
F5A 0.402(14) 0.183(7) 0.091(4) -0.023(4) -0.061(6) 0.208(9)
F6A 0.55(2) 0.266(12) 0.272(12) 0.166(10) 0.253(15) 0.338(16)
F7A 0.349(16) 0.084(5) 0.352(17) 0.032(7) -0.227(15) 0.017(7)
O1B 0.134(5) 0.071(3) 0.075(3) -0.005(3) -0.005(3) 0.043(3)
C2B 0.096(6) 0.078(5) 0.062(5) 0.007(4) -0.001(4) 0.043(4)
O3B 0.120(5) 0.082(4) 0.075(3) -0.001(3) 0.008(3) 0.047(3)
C4B 0.117(7) 0.081(6) 0.080(5) -0.003(5) 0.003(5) 0.046(6)
F5B 0.195(6) 0.085(3) 0.094(4) -0.017(3) 0.021(4) 0.030(4)
F6B 0.128(4) 0.079(3) 0.092(3) 0.010(3) -0.001(3) 0.023(3)
F7B 0.151(6) 0.103(4) 0.192(7) 0.007(4) -0.011(5) 0.078(4)
Br3 0.1058(8) 0.1058(8) 0.0627(8) 0.000 0.000 0.0529(4)
Br4 0.1068(8) 0.1068(8) 0.0685(8) 0.000 0.000 0.0534(4)

_geom_special_details            
;
 All esds (except the esd in the dihedral angle between two l.s. planes)
 are estimated using the full covariance matrix.  The cell esds are taken
 into account individually in the estimation of esds in distances, angles
 and torsion angles; correlations between esds in cell parameters are only
 used when they are defined by crystal symmetry.  An approximate (isotropic)
 treatment of cell esds is used for estimating esds involving l.s. planes.
;

loop_
_geom_bond_atom_site_label_1
_geom_bond_atom_site_label_2
_geom_bond_distance
_geom_bond_site_symmetry_2
_geom_bond_publ_flag
Zn1 O7 2.085(7) . ?
Zn1 N27 2.098(6) . ?
Zn1 N10 2.120(7) . ?
Zn1 N6 2.158(6) . ?
Zn1 N24 2.229(7) . ?
Zn1 N33 2.309(8) . ?
O1 C38 1.347(12) 3_665 ?
O1 C2 1.373(11) . ?
Zn2 O1A 1.967(6) . ?
Zn2 O1A 1.967(6) 2_655 ?
Zn2 O1A 1.967(6) 3_665 ?
Zn2 Br3 2.368(2) . ?
C2 C3 1.494(12) . ?
C3 C4 1.351(12) . ?
C3 C8 1.365(12) . ?
C4 C5 1.414(11) . ?
Zn5 O1B 1.973(5) . ?
Zn5 O1B 1.973(5) 2_655 ?
Zn5 O1B 1.973(5) 3_665 ?
Zn5 Br4 2.333(2) . ?
C5 N6 1.331(9) . ?
C5 C9 1.473(11) . ?
N6 C7 1.346(10) . ?
C7 C8 1.378(11) . ?
C9 N10 1.334(10) . ?
C9 C14 1.413(11) . ?
N10 C11 1.319(12) . ?
C11 C12 1.420(15) . ?
C12 C13 1.342(15) . ?
C13 C14 1.379(13) . ?
C13 C15 1.545(13) . ?
C15 O16 1.328(11) . ?
O16 C17 1.375(10) 2_655 ?
C17 C18 1.350(12) . ?
C17 O16 1.375(10) 3_665 ?
C17 C22 1.388(12) . ?
C18 C19 1.388(14) . ?
C19 C20 1.372(13) . ?
C20 C21 1.319(12) . ?
C20 C23 1.529(12) . ?
C21 C22 1.358(12) . ?
C23 N24 1.489(10) . ?
N24 C25 1.280(11) . ?
C25 C26 1.444(12) . ?
C26 N27 1.322(10) . ?
C26 C31 1.402(12) . ?
N27 C28 1.347(10) . ?
C28 C29 1.367(13) . ?
C28 C32 1.462(14) . ?
C29 C30 1.397(16) . ?
C30 C31 1.411(15) . ?
C32 N33 1.261(13) . ?
N33 C34 1.494(14) . ?
C34 C35 1.513(16) . ?
C35 C40 1.329(17) . ?
C35 C36 1.299(19) . ?
C36 C37 1.399(18) . ?
C37 C38 1.396(17) . ?
C38 O1 1.347(12) 2_655 ?
C38 C39 1.370(14) . ?
C39 C40 1.396(14) . ?
O1A C2A 1.265(9) . ?
C2A O3A 1.230(9) . ?
C2A C4A 1.523(13) . ?
C4A F6A 1.201(12) . ?
C4A F5A 1.224(10) . ?
C4A F7A 1.258(13) . ?
O1B C2B 1.219(9) . ?
C2B O3B 1.202(9) . ?
C2B C4B 1.546(12) . ?
C4B F6B 1.351(11) . ?
C4B F5B 1.334(10) . ?
C4B F7B 1.337(11) . ?

loop_
_geom_angle_atom_site_label_1
_geom_angle_atom_site_label_2
_geom_angle_atom_site_label_3
_geom_angle
_geom_angle_site_symmetry_1
_geom_angle_site_symmetry_3
_geom_angle_publ_flag
O7 Zn1 N27 95.4(3) . . ?
O7 Zn1 N10 93.5(3) . . ?
N27 Zn1 N10 171.1(3) . . ?
O7 Zn1 N6 170.4(3) . . ?
N27 Zn1 N6 94.2(2) . . ?
N10 Zn1 N6 76.9(3) . . ?
O7 Zn1 N24 92.2(3) . . ?
N27 Zn1 N24 74.3(3) . . ?
N10 Zn1 N24 104.8(3) . . ?
N6 Zn1 N24 90.2(2) . . ?
O7 Zn1 N33 88.6(3) . . ?
N27 Zn1 N33 73.2(3) . . ?
N10 Zn1 N33 107.7(3) . . ?
N6 Zn1 N33 94.4(3) . . ?
N24 Zn1 N33 147.5(3) . . ?
C38 O1 C2 118.6(9) 3_665 . ?
O1A Zn2 O1A 111.56(14) . 2_655 ?
O1A Zn2 O1A 111.56(14) . 3_665 ?
O1A Zn2 O1A 111.56(14) 2_655 3_665 ?
O1A Zn2 Br3 107.29(15) . . ?
O1A Zn2 Br3 107.29(15) 2_655 . ?
O1A Zn2 Br3 107.29(15) 3_665 . ?
O1 C2 C3 107.7(7) . . ?
C4 C3 C8 118.1(8) . . ?
C4 C3 C2 119.2(8) . . ?
C8 C3 C2 122.6(8) . . ?
C3 C4 C5 119.9(8) . . ?
O1B Zn5 O1B 113.45(14) . 2_655 ?
O1B Zn5 O1B 113.45(14) . 3_665 ?
O1B Zn5 O1B 113.45(14) 2_655 3_665 ?
O1B Zn5 Br4 105.12(17) . . ?
O1B Zn5 Br4 105.12(17) 2_655 . ?
O1B Zn5 Br4 105.12(17) 3_665 . ?
N6 C5 C4 121.8(7) . . ?
N6 C5 C9 115.6(7) . . ?
C4 C5 C9 122.6(7) . . ?
C5 N6 C7 117.6(7) . . ?
C5 N6 Zn1 114.8(5) . . ?
C7 N6 Zn1 127.3(5) . . ?
N6 C7 C8 122.3(7) . . ?
C7 C8 C3 120.4(8) . . ?
N10 C9 C14 121.0(8) . . ?
N10 C9 C5 117.2(7) . . ?
C14 C9 C5 121.7(8) . . ?
C11 N10 C9 120.8(8) . . ?
C11 N10 Zn1 124.0(7) . . ?
C9 N10 Zn1 115.2(5) . . ?
N10 C11 C12 120.4(10) . . ?
C13 C12 C11 119.3(10) . . ?
C12 C13 C14 120.6(9) . . ?
C12 C13 C15 122.1(10) . . ?
C14 C13 C15 117.2(10) . . ?
C13 C14 C9 117.8(9) . . ?
O16 C15 C13 106.2(8) . . ?
C15 O16 C17 120.9(7) . 2_655 ?
C18 C17 O16 116.8(8) . 3_665 ?
C18 C17 C22 118.3(8) . . ?
O16 C17 C22 124.8(9) 3_665 . ?
C17 C18 C19 121.2(9) . . ?
C20 C19 C18 119.6(9) . . ?
C21 C20 C19 118.2(8) . . ?
C21 C20 C23 123.6(10) . . ?
C19 C20 C23 118.1(10) . . ?
C20 C21 C22 123.9(9) . . ?
C21 C22 C17 118.7(9) . . ?
N24 C23 C20 109.7(7) . . ?
C25 N24 C23 118.5(8) . . ?
C25 N24 Zn1 113.0(5) . . ?
C23 N24 Zn1 128.4(7) . . ?
N24 C25 C26 119.5(8) . . ?
N27 C26 C31 120.9(8) . . ?
N27 C26 C25 114.1(8) . . ?
C31 C26 C25 125.0(9) . . ?
C26 N27 C28 120.7(7) . . ?
C26 N27 Zn1 119.0(5) . . ?
C28 N27 Zn1 120.3(6) . . ?
N27 C28 C29 122.2(9) . . ?
N27 C28 C32 113.6(8) . . ?
C29 C28 C32 124.1(9) . . ?
C28 C29 C30 119.0(9) . . ?
C31 C30 C29 118.2(9) . . ?
C30 C31 C26 118.9(9) . . ?
N33 C32 C28 119.8(8) . . ?
C32 N33 C34 119.5(9) . . ?
C32 N33 Zn1 112.9(6) . . ?
C34 N33 Zn1 126.9(8) . . ?
N33 C34 C35 112.3(10) . . ?
C40 C35 C36 118.8(12) . . ?
C40 C35 C34 125.4(13) . . ?
C36 C35 C34 115.7(14) . . ?
C35 C36 C37 122.9(16) . . ?
C36 C37 C38 117.8(14) . . ?
O1 C38 C39 126.8(11) 2_655 . ?
O1 C38 C37 114.3(11) 2_655 . ?
C39 C38 C37 118.6(11) . . ?
C38 C39 C40 118.5(12) . . ?
C35 C40 C39 122.5(12) . . ?
C2A O1A Zn2 121.4(5) . . ?
O3A C2A O1A 130.5(8) . . ?
O3A C2A C4A 115.8(7) . . ?
O1A C2A C4A 113.7(7) . . ?
F6A C4A F5A 107.6(13) . . ?
F6A C4A F7A 101.4(13) . . ?
F5A C4A F7A 103.8(10) . . ?
F6A C4A C2A 113.8(8) . . ?
F5A C4A C2A 117.5(7) . . ?
F7A C4A C2A 111.1(10) . . ?
C2B O1B Zn5 129.0(5) . . ?
O3B C2B O1B 132.2(8) . . ?
O3B C2B C4B 114.7(7) . . ?
O1B C2B C4B 113.1(7) . . ?
F6B C4B F5B 104.3(8) . . ?
F6B C4B F7B 104.1(7) . . ?
F5B C4B F7B 112.4(8) . . ?
F6B C4B C2B 110.8(7) . . ?
F5B C4B C2B 113.6(7) . . ?
F7B C4B C2B 111.1(8) . . ?

_refine_diff_density_max         1.450
_refine_diff_density_min         -0.654
_refine_diff_density_rms         0.106

_shelxl_version_number           2014-3

_shelx_res_file                  
;
REM  thir4c in P-3
REM R1 =  0.0908 for    4286 Fo > 4sig(Fo)  and  0.1169 for all    6994 data
REM    520 parameters refined using      0 restraints
REM Highest difference peak  1.550,  deepest hole -0.733,  1-sigma level  0.101
REM  thir4c in P-3
REM R1 =  0.0910 for    4286 Fo > 4sig(Fo)  and  0.1169 for all    6994 data
REM    520 parameters refined using      0 restraints
TITL thir4c in P-3
CELL 1.54178 23.0229 23.0229 16.4587 90.000 90.000 120.000
ZERR 2.0000 0.0039 0.0039 0.0032 0.000 0.000 0.000
LATT 1
SYMM -Y, X-Y, Z
SYMM -X+Y, -X, Z
SFAC C H N O F ZN BR
UNIT 222 162 30 44 36 10 4
MERG 2
FMAP 2
GRID
PLAN 5
TEMP -173
SIZE 0.01 0.01 0.1
L.S. 20
ACTA
WGHT    0.195000
FVAR       0.51562
ZN1   6    0.680937    0.007170    0.256732    11.00000    0.09689    0.07551 =
         0.08379   -0.00679   -0.00222    0.04393
O1    4    0.460155    0.119202    0.158201    11.00000    0.12526    0.13912 =
         0.18069    0.06169    0.02971    0.08668
ZN2   6    0.666667    0.333333    0.502355    10.33333    0.09191    0.09191 =
         0.05961    0.00000    0.00000    0.04595
O7    4    0.738657   -0.025981    0.317003    11.00000    0.14382    0.13195 =
         0.14702   -0.01000   -0.03062    0.08716
C2    1    0.527342    0.162296    0.145729    11.00000    0.08356    0.07574 =
         0.12853    0.01319    0.00933    0.03098
AFIX  23
H2A   2    0.543452    0.201956    0.181543    11.00000   -1.20000
H2B   2    0.535498    0.177812    0.088594    11.00000   -1.20000
AFIX   0
C3    1    0.563506    0.125180    0.164621    11.00000    0.08533    0.07283 =
         0.07783    0.01313    0.01298    0.03082
C4    1    0.613521    0.150758    0.219989    11.00000    0.10180    0.07792 =
         0.07267    0.01523    0.02921    0.04504
AFIX  43
H4    2    0.625847    0.192251    0.245801    11.00000   -1.20000
AFIX   0
ZN5   6    0.666667    0.333333   -0.005402    10.33333    0.07273    0.07273 =
         0.05962    0.00000    0.00000    0.03637
C5    1    0.647502    0.115645    0.239458    11.00000    0.08078    0.07102 =
         0.05656    0.00198    0.01857    0.03141
O6    4    0.666667    0.333333   -0.250644    10.33333    0.03412    0.03412 =
         0.01272    0.00000    0.00000    0.01706
N6    3    0.630310    0.056463    0.206380    11.00000    0.07997    0.06609 =
         0.06053    0.00468    0.01160    0.03225
C7    1    0.579805    0.031308    0.152092    11.00000    0.08902    0.06973 =
         0.06733    0.00647    0.00359    0.03475
AFIX  43
H7    2    0.566842   -0.010846    0.127699    11.00000   -1.20000
AFIX   0
C8    1    0.546262    0.064567    0.130676    11.00000    0.07737    0.08194 =
         0.08857    0.01900    0.00616    0.03423
AFIX  43
H8    2    0.510914    0.045195    0.092045    11.00000   -1.20000
AFIX   0
C9    1    0.702707    0.140948    0.298875    11.00000    0.09352    0.07404 =
         0.05729   -0.00134    0.01192    0.03478
N10   3    0.726970    0.100795    0.317715    11.00000    0.09394    0.07853 =
         0.07736   -0.00869   -0.01031    0.03641
C11   1    0.776527    0.119961    0.370183    11.00000    0.12386    0.11617 =
         0.10268   -0.01370   -0.02563    0.05660
AFIX  43
H11   2    0.792082    0.090114    0.384558    11.00000   -1.20000
AFIX   0
C12   1    0.806780    0.184953    0.405324    11.00000    0.13087    0.10451 =
         0.11074   -0.01952   -0.04137    0.04526
AFIX  43
H12   2    0.843198    0.199122    0.442111    11.00000   -1.20000
AFIX   0
C13   1    0.783404    0.226144    0.386039    11.00000    0.11178    0.10072 =
         0.08491   -0.01455    0.00206    0.03943
C14   1    0.731087    0.206136    0.331960    11.00000    0.10700    0.07860 =
         0.05610    0.00063    0.01232    0.03171
AFIX  43
H14   2    0.714659    0.235235    0.317421    11.00000   -1.20000
AFIX   0
C15   1    0.816113    0.298723    0.418504    11.00000    0.11046    0.08567 =
         0.09526   -0.02209    0.00291    0.02065
AFIX  23
H15A  2    0.784324    0.315755    0.414793    11.00000   -1.20000
H15B  2    0.829611    0.300581    0.475984    11.00000   -1.20000
AFIX   0
O16   4    0.869488    0.335026    0.372161    11.00000    0.13422    0.08124 =
         0.09255   -0.00590    0.01770    0.03514
C17   1    0.494641    0.091476    0.383076    11.00000    0.10765    0.10594 =
         0.06687    0.00898    0.00976    0.06658
C18   1    0.467185    0.032812    0.342260    11.00000    0.10940    0.11567 =
         0.07847   -0.01662   -0.00268    0.06785
AFIX  43
H18   2    0.430000    0.021002    0.307439    11.00000   -1.20000
AFIX   0
C19   1    0.492277   -0.010572    0.350224    11.00000    0.12275    0.09883 =
         0.08011   -0.00262    0.02786    0.05082
AFIX  43
H19   2    0.471909   -0.052051    0.321827    11.00000   -1.20000
AFIX   0
C20   1    0.546689    0.006822    0.399374    11.00000    0.12291    0.10025 =
         0.05898    0.01755    0.02104    0.07326
C21   1    0.573825    0.065167    0.437016    11.00000    0.11069    0.11418 =
         0.05651    0.01034    0.01169    0.07521
AFIX  43
H21   2    0.611984    0.077437    0.470242    11.00000   -1.20000
AFIX   0
C22   1    0.550488    0.108768    0.431131    11.00000    0.11175    0.09989 =
         0.05825    0.01232    0.01311    0.06242
AFIX  43
H22   2    0.571994    0.150311    0.459377    11.00000   -1.20000
AFIX   0
C23   1    0.570258   -0.044078    0.410820    11.00000    0.18485    0.13613 =
         0.06940    0.02365    0.03850    0.10783
AFIX  23
H23A  2    0.608757   -0.025812    0.448782    11.00000   -1.20000
H23B  2    0.533562   -0.085950    0.434466    11.00000   -1.20000
AFIX   0
N24   3    0.590545   -0.058776    0.330978    11.00000    0.11407    0.07662 =
         0.07023    0.01267    0.02230    0.04951
C25   1    0.551294   -0.114827    0.296468    11.00000    0.11476    0.07567 =
         0.09369    0.02886    0.03241    0.05642
AFIX  43
H25   2    0.511414   -0.147079    0.322945    11.00000   -1.20000
AFIX   0
C26   1    0.568082   -0.128678    0.216976    11.00000    0.10312    0.07470 =
         0.08716    0.00085    0.00211    0.05423
N27   3    0.625782   -0.080507    0.188067    11.00000    0.08829    0.06659 =
         0.06705    0.00131    0.00654    0.03197
C28   1    0.647461   -0.086129    0.114030    11.00000    0.13307    0.08348 =
         0.07700    0.00607    0.01474    0.06657
C29   1    0.611858   -0.141328    0.066018    11.00000    0.16311    0.08942 =
         0.08123   -0.01413    0.00241    0.05985
AFIX  43
H29   2    0.628355   -0.144021    0.014076    11.00000   -1.20000
AFIX   0
C30   1    0.550884   -0.193695    0.094452    11.00000    0.15382    0.09956 =
         0.09865   -0.02866   -0.02463    0.05727
AFIX  43
H30   2    0.524983   -0.232566    0.062320    11.00000   -1.20000
AFIX   0
C31   1    0.528763   -0.187338    0.172187    11.00000    0.09725    0.07329 =
         0.12776   -0.00700   -0.00894    0.03477
AFIX  43
H31   2    0.487872   -0.222267    0.193804    11.00000   -1.20000
AFIX   0
C32   1    0.713054   -0.029449    0.092502    11.00000    0.14381    0.08170 =
         0.10678    0.00423    0.04973    0.04740
AFIX  43
H32   2    0.733543   -0.029464    0.042407    11.00000   -1.20000
AFIX   0
N33   3    0.742344    0.019450    0.140618    11.00000    0.11073    0.08710 =
         0.14040    0.00632    0.05397    0.04595
C34   1    0.813531    0.071862    0.124814    11.00000    0.13043    0.09350 =
         0.20614   -0.00747    0.06236    0.04066
AFIX  23
H34A  2    0.826003    0.066133    0.069049    11.00000   -1.20000
H34B  2    0.843087    0.065666    0.163225    11.00000   -1.20000
AFIX   0
C35   1    0.824859    0.142203    0.133905    11.00000    0.10937    0.08236 =
         0.14272    0.00509    0.04655    0.03260
C36   1    0.882825    0.186360    0.162942    11.00000    0.20098    0.11924 =
         0.24935   -0.04369   -0.03644    0.09801
AFIX  43
H36   2    0.911967    0.171481    0.182647    11.00000   -1.20000
AFIX   0
C37   1    0.904245    0.254865    0.166483    11.00000    0.19734    0.11985 =
         0.25861   -0.04614   -0.11415    0.08857
AFIX  43
H37   2    0.949497    0.286944    0.178794    11.00000   -1.20000
AFIX   0
C38   1    0.856906    0.274508    0.151324    11.00000    0.13418    0.09013 =
         0.12503   -0.01861   -0.03151    0.05292
C39   1    0.794531    0.227269    0.124574    11.00000    0.11210    0.09026 =
         0.08173    0.00855    0.02995    0.03089
AFIX  43
H39   2    0.761611    0.239258    0.112028    11.00000   -1.20000
AFIX   0
C40   1    0.780419    0.161114    0.116158    11.00000    0.11774    0.07188 =
         0.12183    0.00053    0.05820    0.01641
AFIX  43
H40   2    0.737390    0.128347    0.097008    11.00000   -1.20000
AFIX   0
O1A   4    0.678302    0.258206    0.537874    11.00000    0.10367    0.08777 =
         0.05838   -0.00048   -0.00414    0.04109
C2A   1    0.703439    0.258629    0.606342    11.00000    0.08335    0.09278 =
         0.06304    0.01129    0.01097    0.03998
O3A   4    0.727805    0.302572    0.658646    11.00000    0.09086    0.09060 =
         0.06159   -0.01936   -0.01179    0.04819
C4A   1    0.705475    0.194806    0.624502    11.00000    0.13912    0.08429 =
         0.04973   -0.01561    0.00143    0.03985
F5A   5    0.720512    0.187498    0.693572    11.00000    0.40242    0.18314 =
         0.09096   -0.02299   -0.06087    0.20819
F6A   5    0.739857    0.184723    0.578320    11.00000    0.54713    0.26568 =
         0.27224    0.16627    0.25322    0.33773
F7A   5    0.649006    0.143553    0.613283    11.00000    0.34940    0.08411 =
         0.35243    0.03157   -0.22701    0.01661
O1B   4    0.631460    0.238802   -0.036684    11.00000    0.13381    0.07104 =
         0.07503   -0.00475   -0.00536    0.04348
C2B   1    0.626127    0.214908   -0.104236    11.00000    0.09571    0.07815 =
         0.06231    0.00737   -0.00117    0.04306
O3B   4    0.640652    0.239929   -0.170618    11.00000    0.11992    0.08231 =
         0.07457   -0.00115    0.00816    0.04663
C4B   1    0.596968    0.138111   -0.103062    11.00000    0.11715    0.08088 =
         0.08049   -0.00341    0.00267    0.04594
F5B   5    0.579494    0.109790   -0.176314    11.00000    0.19468    0.08507 =
         0.09369   -0.01665    0.02090    0.03006
F6B   5    0.539537    0.107509   -0.059561    11.00000    0.12815    0.07857 =
         0.09193    0.00982   -0.00092    0.02282
F7B   5    0.637947    0.122029   -0.064097    11.00000    0.15112    0.10298 =
         0.19249    0.00729   -0.01122    0.07849
BR3   7    0.666667    0.333333    0.358480    10.33333    0.10575    0.10575 =
         0.06268    0.00000    0.00000    0.05288
BR4   7    0.666667    0.333333    0.136335    10.33333    0.10681    0.10681 =
         0.06854    0.00000    0.00000    0.05341
HKLF 4

REM  thir4c in P-3
REM R1 =  0.0933 for    4289 Fo > 4sig(Fo)  and  0.1205 for all    6994 data
REM    520 parameters refined using      0 restraints

END

WGHT      0.2000      0.0000

REM Highest difference peak  1.450,  deepest hole -0.654,  1-sigma level  0.106
Q1    1   0.7706  0.2091  0.6349  11.00000  0.05    0.92
Q2    1   0.7180  0.1732  0.5584  11.00000  0.05    0.81
Q3    1   0.6667  0.3333 -0.1335  10.33333  0.05    0.80
Q4    1   0.6667  0.3333 -0.3628  10.33333  0.05    0.69
Q5    1   0.6256  0.3408  0.0989  11.00000  0.05    0.61
;
_shelx_res_checksum              45902

_shelx_hkl_file                  
;
  -1   2   0    6653     345                                                        6056   -7.13    0.00  1.0000
  -2   3   0     383      39                                                         645  -11.08   -0.03  1.0000
  -1   3   0      49      37                                                         608  -38.10    0.03  1.0000
  -1  -3   0    1435      42                                                         516   28.73    0.06  1.0000
  -3   4   0    1431      33                                                         517   28.59   -0.02  1.0000
  -2   4   0    6316     274                                                        4790  -19.45    0.02  1.0000
  -1   4   0     233      15                                                         121   -8.12   -0.02  1.0000
   0  -4   0     639      22                                                         173   23.04    0.09  1.0000
  -5   1   0   26270    2235                                                       27153    5.11    0.29  1.0000
   4  -5   0   27179    2116                                                       28083    5.15   -0.04  1.0000
  -1  -4   0   30771    2116                                                       31747    5.23    0.05  1.0000
   3  -5   0    3031     242                                                        3121   -1.54    0.04  1.0000
  -5   2   0    3062     256                                                        3144   -1.40    0.24  1.0000
  -2  -3   0    3325     242                                                        3419   -1.53   -0.08  1.0000
  -2  -3   0    3391     256                                                        3486   -1.53   -0.08  1.0000
   2  -5   0   22073    1667                                                       22748   -4.27    0.06  1.0000
  -3  -2   0   21869    1760                                                       22543   -4.28   -0.11  1.0000
  -3  -2   0   22542    1666                                                       23226   -4.28   -0.11  1.0000
  -4  -1   0    9931     745                                                        9653   -2.66   -0.06  1.0000
   0  -5   0    8012     607                                                        8711   -7.24    0.05  1.0000
   5  -5   0    7238     607                                                        7891   -7.11   -0.05  1.0000
   5  -6   0    9168     733                                                        9807   -6.22    0.02  1.0000
  -6   1   0    9011     774                                                        9647   -6.24    0.08  1.0000
  -1  -5   0   10089     733                                                       10750   -6.14    0.12  1.0000
  -1  -5   0    9258     774                                                        9892   -6.14    0.12  1.0000
  -6   2   0    6701     591                                                        7206   -5.73    0.00  1.0000
   4  -6   0    6926     560                                                        7429   -5.63    0.11  1.0000
  -2  -4   0    7126     591                                                        7646   -5.74    0.06  1.0000
  -2  -4   0    7784     560                                                        8328   -5.74    0.06  1.0000
  -6   3   0   25085    2237                                                       26711    9.58   -0.07  1.0000
   3  -6   0   27360    2118                                                       29056    9.56    0.16  1.0000
  -3  -3   0   29320    2118                                                       31095    9.68   -0.13  1.0000
  -3  -3   0   27432    2237                                                       29149    9.68   -0.13  1.0000
   2  -6   0    1902     102                                                        1341   13.25    0.04  1.0000
  -4  -2   0    1849     107                                                        1298   13.22   -0.14  1.0000
  -4  -2   0    1961     101                                                        1392   13.22   -0.14  1.0000
  -5  -1   0    2917     237                                                        3045   -2.22    0.02  1.0000
   0  -6   0   12036     801                                                       11875   -1.40   -0.05  1.0000
   0  -6   0   10594     845                                                       10443   -1.40   -0.05  1.0000
   6  -6   0   10688     800                                                       10537   -1.39    0.03  1.0000
  -7   1   0      72      11                                                          34    5.10   -0.08  1.0000
   6  -7   0     100      13                                                          54    5.11    0.02  1.0000
  -1  -6   0      94      12                                                          49    5.19    0.03  1.0000
  -1  -6   0     124      14                                                          71    5.19    0.03  1.0000
  -7   2   0    2332     186                                                        2251   -1.60   -0.20  1.0000
   5  -7   0    2447     176                                                        2367   -1.55    0.11  1.0000
  -2  -5   0    2284     185                                                        2207   -1.55    0.10  1.0000
  -2  -5   0    2746     177                                                        2661   -1.55    0.10  1.0000
   4  -7   0      18      14                                                          55    6.18    0.12  1.0000
  -7   3   0      17      12                                                          53    6.07   -0.31  1.0000
  -3  -4   0      17      12                                                          52    6.11    0.06  1.0000
  -3  -4   0      29      13                                                          73    6.11    0.06  1.0000
   3  -7   0    2206     107                                                        1451   16.82   -0.02  1.0000
  -7   4   0    2037     112                                                        1312   16.89   -0.02  1.0000
  -4  -3   0    2322     106                                                        1537   17.01   -0.07  1.0000
  -4  -3   0    2072     112                                                        1335   17.01   -0.07  1.0000
   2  -7   0    2148     200                                                        2795   12.37   -0.14  1.0000
  -7   5   0    1938     210                                                        2559   12.45    0.10  1.0000
  -5  -2   0    2178     199                                                        2826   12.31    0.01  1.0000
  -5  -2   0    1993     211                                                        2615   12.31    0.01  1.0000
  -6  -1   0     525      30                                                         288   11.26    0.11  1.0000
   0  -7   0     306      46                                                         560   11.68   -0.08  1.0000
   7  -7   0     262      44                                                         503   11.82   -0.01  1.0000
   7  -8   0     237      36                                                         370    7.33   -0.01  1.0000
  -8   1   0     239      36                                                         374    7.38    0.06  1.0000
  -1  -7   0     241      37                                                         372    7.20    0.03  1.0000
   6  -8   0    1950     130                                                        1775    3.85    0.05  1.0000
  -8   2   0    1806     137                                                        1633    3.96    0.05  1.0000
  -2  -6   0    2064     131                                                        1885    3.82   -0.01  1.0000
  -2  -6   0    1813     137                                                        1645    3.82   -0.01  1.0000
   5  -8   0     929      67                                                         815    3.65    0.11  1.0000
  -8   3   0     892      69                                                         775    3.84   -0.10  1.0000
  -3  -5   0    1048      66                                                         927    3.65    0.01  1.0000
  -3  -5   0     912      68                                                         799    3.65    0.01  1.0000
   4  -8   0    2345     205                                                        2661    5.99   -0.03  1.0000
  -8   4   0    2291     216                                                        2604    6.00    0.04  1.0000
  -4  -4   0    2397     216                                                        2719    6.04    0.02  1.0000
  -4  -4   0    2725     205                                                        3068    6.04    0.02  1.0000
   3  -8   0     304      33                                                         280    1.34   -0.05  1.0000
  -8   5   0     263      29                                                         239    1.42    0.13  1.0000
  -5  -3   0     314      30                                                         291    1.28   -0.02  1.0000
  -5  -3   0     338      29                                                         314    1.28   -0.02  1.0000
  -8   6   0     649      41                                                         471    7.14    0.04  1.0000
  -6  -2   0     595      42                                                         424    7.20   -0.02  1.0000
   1  -8   0     509      69                                                         865   13.04   -0.08  1.0000
  -7  -1   0     522      73                                                         878   12.89   -0.12  1.0000
   0  -8   0    1084      72                                                         908    5.30    0.06  1.0000
  -8   0   0    1062      74                                                         885    5.38   -0.08  1.0000
  -9   1   0    1129      91                                                        1109    0.57    0.01  1.0000
   8  -9   0    1096      86                                                        1083    0.39   -0.05  1.0000
  -1  -8   0    1145      87                                                        1131    0.39    0.03  1.0000
   7  -9   0    1743     121                                                        1636    2.47    0.05  1.0000
  -9   2   0    1617     128                                                        1516    2.43    0.03  1.0000
  -2  -7   0    1743     122                                                        1637    2.45   -0.07  1.0000
   6  -9   0    5667     419                                                        5902    2.92    0.11  1.0000
  -9   3   0    5145     442                                                        5359    2.80   -0.05  1.0000
  -3  -6   0    5334     442                                                        5552    2.80   -0.09  1.0000
  -3  -6   0    5762     419                                                        5988    2.80   -0.09  1.0000
  -9   4   0     117      25                                                         173    4.49    0.09  1.0000
   5  -9   0      97      21                                                         149    4.50    0.05  1.0000
  -4  -5   0      86      20                                                         138    4.72   -0.07  1.0000
  -4  -5   0     131      27                                                         194    4.72   -0.07  1.0000
  -9   5   0    4842     446                                                        5183   -4.57    0.06  1.0000
   4  -9   0    5446     423                                                        5796   -4.43    0.00  1.0000
  -5  -4   0    6027     423                                                        6403   -4.52   -0.01  1.0000
  -5  -4   0    5303     447                                                        5656   -4.52   -0.01  1.0000
  -9   6   0    5285     403                                                        4671   -8.25   -0.12  1.0000
   3  -9   0    6098     383                                                        5446   -8.15    0.03  1.0000
  -6  -3   0    5688     403                                                        5056   -8.18   -0.03  1.0000
  -6  -3   0    6272     382                                                        5607   -8.18   -0.03  1.0000
   2  -9   0     100      23                                                         126    2.28    0.00  1.0000
  -9   7   0     165      26                                                         197    2.26    0.00  1.0000
  -7  -2   0     150      26                                                         182    2.32   -0.16  1.0000
  -7  -2   0     128      23                                                         157    2.32   -0.16  1.0000
   1  -9   0    2534     171                                                        2295    4.61    0.05  1.0000
  -8  -1   0    2484     180                                                        2254    4.49   -0.13  1.0000
   0  -9   0   21597    1524                                                       21226   -2.40    0.10  1.0000
  -9   0   0   20821    1609                                                       20470   -2.31    0.03  1.0000
 -10   1   0    1396     113                                                        1387    0.24   -0.01  1.0000
  -1  -9   0    1404     109                                                        1397    0.19   -0.02  1.0000
 -10   2   0    4242     363                                                        4418    2.54   -0.09  1.0000
   8 -10   0    4495     343                                                        4678    2.57    0.02  1.0000
  -2  -8   0    4685     344                                                        4880    2.68   -0.13  1.0000
   7 -10   0     630      55                                                         615    0.57    0.13  1.0000
 -10   3   0     620      56                                                         608    0.48   -0.25  1.0000
  -3  -7   0     670      54                                                         656    0.52   -0.11  1.0000
  -3  -7   0     606      57                                                         593    0.52   -0.11  1.0000
   6 -10   0    1180      77                                                        1001    5.15    0.09  1.0000
 -10   4   0    1053      78                                                         886    5.09   -0.03  1.0000
  -4  -6   0    1090      78                                                         917    5.18   -0.06  1.0000
  -4  -6   0    1133      75                                                         956    5.18   -0.06  1.0000
   5 -10   0    2959     239                                                        3286    5.54    0.06  1.0000
 -10   5   0    2655     251                                                        2974    5.69    0.17  1.0000
  -5  -5   0    2859     252                                                        3188    5.67    0.01  1.0000
  -5  -5   0    3073     238                                                        3413    5.67    0.01  1.0000
   4 -10   0      45      19                                                          67   -2.95    0.05  1.0000
 -10   6   0      53      15                                                          76   -2.86   -0.15  1.0000
  -6  -4   0      42      16                                                          64   -2.95    0.07  1.0000
  -6  -4   0      50      15                                                          73   -2.95    0.07  1.0000
   3 -10   0     600      64                                                         726   -4.64   -0.01  1.0000
 -10   7   0     529      63                                                         649   -4.70   -0.10  1.0000
  -7  -3   0     616      65                                                         747   -4.74    0.03  1.0000
  -7  -3   0     752      62                                                         895   -4.74    0.03  1.0000
   2 -10   0    2780     217                                                        2834    0.97    0.05  1.0000
  -8  -2   0    2907     228                                                        2958    0.89   -0.02  1.0000
   1 -10   0    5822     425                                                        5867   -0.56    0.08  1.0000
  -9  -1   0    5807     448                                                        5850   -0.53    0.06  1.0000
  -9  -1   0    5523     491                                                        5565   -0.53    0.06  1.0000
   0 -10   0    1908     150                                                        2051   -3.04    0.00  1.0000
 -10   0   0    1859     157                                                        2007   -3.20    0.06  1.0000
 -10   0   0    1688     172                                                        1829   -3.20    0.06  1.0000
 -11   1   0    4360     392                                                        4349   -0.17    0.06  1.0000
 -11   1   0    4731     358                                                        4719   -0.17    0.06  1.0000
  -1 -10   0    4724     340                                                        4699   -0.35   -0.03  1.0000
   9 -11   0    3457     237                                                        3186    4.46   -0.04  1.0000
 -11   2   0    3378     273                                                        3111    4.44    0.12  1.0000
 -11   2   0    3568     250                                                        3293    4.44    0.12  1.0000
  -2  -9   0    3658     237                                                        3384    4.37   -0.08  1.0000
  -2  -9   0    3140     277                                                        2887    4.37   -0.08  1.0000
 -11   3   0    1763     148                                                        1745    0.40   -0.04  1.0000
   8 -11   0    1904     141                                                        1887    0.37    0.01  1.0000
  -3  -8   0    1920     141                                                        1903    0.38   -0.05  1.0000
   7 -11   0    5802     403                                                        5596   -2.58    0.08  1.0000
 -11   4   0    5363     425                                                        5171   -2.51   -0.13  1.0000
  -4  -7   0    5807     403                                                        5608   -2.49   -0.06  1.0000
  -4  -7   0    5682     425                                                        5485   -2.49   -0.06  1.0000
   6 -11   0    4132     267                                                        3769    5.47    0.07  1.0000
 -11   5   0    3731     280                                                        3390    5.41    0.12  1.0000
  -5  -6   0    3902     266                                                        3553    5.42    0.03  1.0000
  -5  -6   0    3997     281                                                        3644    5.42    0.03  1.0000
 -11   6   0    7850     605                                                        7159    7.56   -0.01  1.0000
   5 -11   0    8599     574                                                        7879    7.51    0.10  1.0000
  -6  -5   0    8719     573                                                        7990    7.55    0.07  1.0000
  -6  -5   0    8557     605                                                        7835    7.55    0.07  1.0000
  -6  -5   0    8925     663                                                        8188    7.55    0.07  1.0000
 -11   7   0    4148     347                                                        4151    0.05   -0.20  1.0000
   4 -11   0    4803     331                                                        4808    0.06    0.06  1.0000
  -7  -4   0    4219     381                                                        4232    0.19    0.02  1.0000
  -7  -4   0    4652     349                                                        4666    0.19    0.02  1.0000
   3 -11   0    2073     160                                                        2189   -2.38    0.02  1.0000
  -8  -3   0    1855     183                                                        1976   -2.62    0.03  1.0000
  -8  -3   0    2009     168                                                        2135   -2.62    0.03  1.0000
   2 -11   0     664      62                                                         711   -1.72    0.07  1.0000
  -9  -2   0     673      63                                                         720   -1.68    0.03  1.0000
  -9  -2   0     627      71                                                         672   -1.68    0.03  1.0000
   1 -11   0    3074     212                                                        2954   -2.07    0.00  1.0000
 -10  -1   0    2945     222                                                        2823   -2.16   -0.02  1.0000
 -10  -1   0    2793     244                                                        2674   -2.16   -0.02  1.0000
   0 -11   0     284      39                                                         274    0.59   -0.02  1.0000
 -11   0   0     256      35                                                         247    0.52    0.07  1.0000
 -11   0   0     287      42                                                         278    0.52    0.07  1.0000
 -12   1   0    1362     133                                                        1376   -0.36    0.09  1.0000
 -12   1   0    1506     121                                                        1521   -0.36    0.09  1.0000
  -1 -11   0    1488     116                                                        1507   -0.47    0.03  1.0000
 -12   2   0    1363     107                                                        1375   -0.30    0.09  1.0000
 -12   2   0    1200     117                                                        1211   -0.30    0.09  1.0000
  -2 -10   0    1265     103                                                        1275   -0.25   -0.15  1.0000
 -12   3   0   11228    1027                                                       11505    2.46    0.12  1.0000
 -12   3   0   12497     940                                                       12790    2.46    0.12  1.0000
   9 -12   0   13056     890                                                       13379    2.66   -0.11  1.0000
  -3  -9   0   12396     890                                                       12703    2.60   -0.06  1.0000
  -3  -9   0   10072    1028                                                       10349    2.60   -0.06  1.0000
 -12   4   0     994     105                                                        1090   -2.81   -0.01  1.0000
 -12   4   0    1031      95                                                        1128   -2.81   -0.01  1.0000
   8 -12   0    1083      92                                                        1176   -2.62   -0.04  1.0000
  -4  -8   0    1033     108                                                        1125   -2.65   -0.06  1.0000
  -4  -8   0    1066      91                                                        1159   -2.65   -0.06  1.0000
   7 -12   0    3078     241                                                        3147   -1.17    0.03  1.0000
 -12   5   0    2993     253                                                        3063   -1.21   -0.06  1.0000
  -5  -7   0    3162     240                                                        3223   -1.02   -0.08  1.0000
  -5  -7   0    3248     279                                                        3310   -1.02   -0.08  1.0000
  -5  -7   0    3327     255                                                        3390   -1.02   -0.08  1.0000
   6 -12   0   19246    1394                                                       20487    8.34    0.03  1.0000
 -12   6   0   17151    1471                                                       18305    8.21   -0.05  1.0000
  -6  -6   0   17470    1609                                                       18634    8.21    0.03  1.0000
  -6  -6   0   17637    1471                                                       18807    8.21    0.03  1.0000
   5 -12   0    1271      78                                                        1002    7.58    0.04  1.0000
 -12   7   0    1152      77                                                         895    7.62   -0.05  1.0000
  -7  -5   0    1107      79                                                         853    7.71   -0.04  1.0000
  -7  -5   0    1208      89                                                         942    7.71   -0.04  1.0000
   4 -12   0    1513     118                                                        1465    1.19    0.01  1.0000
  -8  -4   0    1556     136                                                        1504    1.26   -0.08  1.0000
  -8  -4   0    1615     124                                                        1562    1.26   -0.08  1.0000
   3 -12   0    7660     540                                                        7508   -1.65   -0.01  1.0000
  -9  -3   0    7295     623                                                        7143   -1.69    0.02  1.0000
  -9  -3   0    7507     570                                                        7353   -1.69    0.02  1.0000
   2 -12   0    1160     106                                                        1242   -2.25    0.03  1.0000
 -10  -2   0    1308     112                                                        1397   -2.29   -0.04  1.0000
 -10  -2   0    1305     123                                                        1394   -2.29   -0.04  1.0000
   1 -12   0      99      22                                                          75    2.46   -0.03  1.0000
  11   1   0      33      38                                                          20    2.46    0.03  1.0000
 -11  -1   0      92      19                                                          69    2.46   -0.03  1.0000
 -11  -1   0      99      21                                                          75    2.46   -0.03  1.0000
   0 -12   0    2071     186                                                        2315    4.95    0.01  1.0000
 -12   0   0    2181     214                                                        2433    4.98    0.13  1.0000
 -12   0   0    2328     195                                                        2589    4.98    0.13  1.0000
 -13   1   0      69      24                                                         101    3.26    0.02  1.0000
 -13   1   0      75      21                                                         108    3.26    0.02  1.0000
  -1 -12   0      56      25                                                          84    3.24    0.08  1.0000
 -13   2   0    1113     105                                                        1118    0.14   -0.03  1.0000
 -13   2   0    1151      95                                                        1156    0.14   -0.03  1.0000
  -2 -11   0    1065      92                                                        1071    0.19   -0.08  1.0000
 -13   3   0     576      54                                                         542    1.36   -0.02  1.0000
 -13   3   0     526      59                                                         494    1.36   -0.02  1.0000
  -3 -10   0     596      53                                                         559    1.47   -0.15  1.0000
 -13   4   0      77      20                                                          63    1.61    0.01  1.0000
   9 -13   0     115      23                                                          97    1.64   -0.02  1.0000
 -13   4   0      54      20                                                          42    1.61    0.01  1.0000
  -4  -9   0      63      29                                                          51    1.54   -0.01  1.0000
  -4  -9   0     103      21                                                          87    1.54   -0.01  1.0000
 -13   5   0    2000     161                                                        2033    0.70    0.04  1.0000
   8 -13   0    2044     155                                                        2077    0.70   -0.02  1.0000
  -5  -8   0    1985     153                                                        2017    0.67   -0.01  1.0000
  -5  -8   0    1888     179                                                        1919    0.67   -0.01  1.0000
   7 -13   0    1717     119                                                        1543    4.08   -0.04  1.0000
 -13   6   0    1705     123                                                        1525    4.25   -0.05  1.0000
  -6  -7   0    1701     117                                                        1528    4.09    0.04  1.0000
  -6  -7   0    1612     138                                                        1443    4.09    0.04  1.0000
   6 -13   0     350      51                                                         510    7.34   -0.06  1.0000
 -13   7   0     346      48                                                         507    7.40    0.01  1.0000
  -7  -6   0     290      49                                                         437    7.35    0.03  1.0000
  -7  -6   0     290      57                                                         437    7.35    0.03  1.0000
   5 -13   0    2306     196                                                        2602    5.67   -0.10  1.0000
  -8  -5   0    2285     226                                                        2576    5.60   -0.07  1.0000
  -8  -5   0    2278     205                                                        2569    5.60   -0.07  1.0000
   4 -13   0    1646     121                                                        1597    1.15   -0.07  1.0000
  -9  -4   0    1580     126                                                        1528    1.25   -0.03  1.0000
  -9  -4   0    1531     138                                                        1480    1.25   -0.03  1.0000
   3 -13   0      33      22                                                          53   -2.93    0.01  1.0000
 -10  -3   0      11      19                                                          23   -2.94   -0.02  1.0000
 -10  -3   0      22      20                                                          39   -2.94   -0.02  1.0000
   2 -13   0    1095      90                                                        1068   -0.78    0.00  1.0000
 -11  -2   0    1142      95                                                        1110   -0.89   -0.09  1.0000
 -11  -2   0    1167     105                                                        1135   -0.89   -0.09  1.0000
   1 -13   0     423      46                                                         374    2.34   -0.06  1.0000
 -12  -1   0     455      52                                                         402    2.43   -0.01  1.0000
 -12  -1   0     454      46                                                         401    2.43   -0.01  1.0000
   0 -13   0     403      46                                                         347    2.75   -0.02  1.0000
 -13   0   0     440      52                                                         384    2.62    0.02  1.0000
 -13   0   0     473      46                                                         415    2.62    0.02  1.0000
 -14   1   0    1461     124                                                        1495    0.83   -0.02  1.0000
 -14   1   0    1431     136                                                        1464    0.83   -0.02  1.0000
 -14   2   0     915      82                                                         836    2.54   -0.02  1.0000
 -14   2   0     902      73                                                         823    2.54   -0.02  1.0000
  -2 -12   0     777      71                                                         708    2.40    0.02  1.0000
 -14   3   0    2689     195                                                        2601    1.62    0.02  1.0000
 -14   3   0    2677     214                                                        2589    1.62    0.02  1.0000
  -3 -11   0    2199     185                                                        2120    1.61   -0.01  1.0000
 -14   4   0    4484     320                                                        4300   -2.63    0.01  1.0000
 -14   4   0    4217     349                                                        4038   -2.63    0.01  1.0000
  -4 -10   0    4054     303                                                        3872   -2.74    0.01  1.0000
 -14   5   0    3917     308                                                        4003   -1.30    0.04  1.0000
   9 -14   0    3811     292                                                        3898   -1.34    0.04  1.0000
  -5  -9   0    3770     292                                                        3855   -1.30    0.04  1.0000
 -14   6   0    1358     111                                                        1318    1.04    0.02  1.0000
   8 -14   0    1339     108                                                        1294    1.17   -0.02  1.0000
  -6  -8   0    1415     127                                                        1377    0.97    0.05  1.0000
  -6  -8   0    1422     107                                                        1384    0.97    0.05  1.0000
   7 -14   0     729      69                                                         715   -0.49    0.00  1.0000
 -14   7   0     762      68                                                         746   -0.53   -0.09  1.0000
  -7  -7   0     838      80                                                         824   -0.47    0.01  1.0000
   6 -14   0     896      74                                                         826    2.27   -0.06  1.0000
  -8  -6   0     875      74                                                         807    2.24   -0.06  1.0000
  -8  -6   0     913      84                                                         843    2.24   -0.06  1.0000
   5 -14   0    1416     107                                                        1247    4.39   -0.14  1.0000
  -9  -5   0    1537     111                                                        1366    4.25   -0.05  1.0000
  -9  -5   0    1509     122                                                        1340    4.25   -0.05  1.0000
   4 -14   0    1858     140                                                        1816   -0.92   -0.01  1.0000
 -10  -4   0    1832     160                                                        1796   -0.79   -0.06  1.0000
 -10  -4   0    1766     146                                                        1731   -0.79   -0.06  1.0000
   3 -14   0    1506     122                                                        1601   -2.28    0.00  1.0000
 -11  -3   0    1408     140                                                        1502   -2.32   -0.07  1.0000
 -11  -3   0    1415     128                                                        1509   -2.32   -0.07  1.0000
   2 -14   0     291      43                                                         287    0.25   -0.03  1.0000
 -12  -2   0     273      42                                                         269    0.22   -0.01  1.0000
 -12  -2   0     307      48                                                         303    0.22   -0.01  1.0000
   1 -14   0     986      83                                                         983   -0.10   -0.03  1.0000
 -13  -1   0     926      86                                                         920   -0.19   -0.04  1.0000
 -13  -1   0     988      95                                                         982   -0.19   -0.04  1.0000
   0 -14   0     487      56                                                         495   -0.36    0.01  1.0000
  14   0   0     513      48                                                         523   -0.42    0.05  1.0000
 -14   0   0     554      48                                                         565   -0.42   -0.05  1.0000
 -14   0   0     525      65                                                         535   -0.42   -0.05  1.0000
 -14   0   0     524      57                                                         534   -0.42   -0.05  1.0000
 -15   1   0     667      74                                                         698   -1.14    0.05  1.0000
 -15   1   0     645      56                                                         676   -1.14    0.05  1.0000
 -15   1   0     584      67                                                         613   -1.14    0.05  1.0000
  15  -1   0     620      56                                                         650   -1.14   -0.05  1.0000
  15  -1   0     628      61                                                         658   -1.14   -0.05  1.0000
 -15   2   0    1055      96                                                        1098   -1.24    0.06  1.0000
 -15   2   0    1095      84                                                        1139   -1.24    0.06  1.0000
 -15   2   0    1154     106                                                        1199   -1.24    0.06  1.0000
  15  -2   0     995      88                                                        1037   -1.24   -0.06  1.0000
  15  -2   0     948      86                                                         989   -1.24   -0.06  1.0000
 -15   3   0    4919     389                                                        5107    2.52    0.08  1.0000
 -15   3   0    4626     425                                                        4809    2.52    0.08  1.0000
 -15   4   0     273      44                                                         318   -2.49    0.10  1.0000
 -15   4   0     302      50                                                         349   -2.49    0.10  1.0000
  -4 -11   0     300      45                                                         347   -2.48    0.06  1.0000
 -15   5   0    1764     146                                                        2017   -5.52    0.05  1.0000
  -5 -10   0    1414     138                                                        1637   -5.42   -0.03  1.0000
  -5 -10   0    1429     166                                                        1654   -5.42   -0.03  1.0000
   9 -15   0    8291     573                                                        8344    0.55   -0.01  1.0000
 -15   6   0    7957     604                                                        8014    0.60    0.02  1.0000
  -6  -9   0    6872     662                                                        6922    0.58   -0.05  1.0000
   8 -15   0     345      51                                                         361   -0.83    0.05  1.0000
 -15   7   0     392      47                                                         411   -0.92    0.01  1.0000
  -7  -8   0     445      61                                                         467   -0.98   -0.02  1.0000
   7 -15   0    1215     113                                                        1318   -2.74    0.07  1.0000
  -8  -7   0    1364     131                                                        1472   -2.71   -0.04  1.0000
   6 -15   0    3617     295                                                        3862    3.80    0.01  1.0000
  -9  -6   0    3761     341                                                        4011    3.80    0.02  1.0000
  -9  -6   0    3694     310                                                        3942    3.80    0.02  1.0000
   5 -15   0     214      30                                                         160    3.77   -0.03  1.0000
 -10  -5   0     228      27                                                         172    3.79    0.01  1.0000
 -10  -5   0     230      30                                                         173    3.79    0.01  1.0000
   4 -15   0    1500     133                                                        1555   -1.33   -0.03  1.0000
 -11  -4   0    1638     138                                                        1694   -1.30   -0.09  1.0000
 -11  -4   0    1711     153                                                        1768   -1.30   -0.09  1.0000
   3 -15   0    4141     317                                                        4122   -0.28   -0.02  1.0000
 -12  -3   0    4203     334                                                        4191   -0.18   -0.01  1.0000
 -12  -3   0    4420     366                                                        4407   -0.18   -0.01  1.0000
   2 -15   0     419      48                                                         381    1.79    0.02  1.0000
  13   2   0     330      37                                                         299    1.65    0.02  1.0000
   2 -15   0     389      39                                                         353    1.79    0.02  1.0000
 -13  -2   0     441      54                                                         405    1.65   -0.02  1.0000
 -13  -2   0     338      47                                                         307    1.65   -0.02  1.0000
 -13  -2   0     395      36                                                         361    1.65   -0.02  1.0000
  14   1   0     465      47                                                         449    0.70    0.15  1.0000
   1 -15   0     506      49                                                         488    0.78   -0.02  1.0000
 -14  -1   0     531      57                                                         514    0.70   -0.15  1.0000
 -14  -1   0     515      45                                                         499    0.70   -0.15  1.0000
 -14  -1   0     617      65                                                         599    0.70   -0.15  1.0000
  15   0   0    1805     149                                                        1823    0.39    0.04  1.0000
  15   0   0    2025     149                                                        2044    0.39    0.04  1.0000
   0 -15   0    1808     150                                                        1826    0.40    0.01  1.0000
 -15   0   0    1973     177                                                        1991    0.39   -0.04  1.0000
 -15   0   0    2055     142                                                        2074    0.39   -0.04  1.0000
 -16   1   0       2      26                                                         -12    2.65    0.04  1.0000
 -16   1   0      49      18                                                          31    2.65    0.04  1.0000
  16  -1   0      43      22                                                          27    2.65   -0.04  1.0000
  16  -1   0      21      16                                                          10    2.65   -0.04  1.0000
  16  -1   0      45      33                                                          28    2.65   -0.04  1.0000
 -16   2   0     513      66                                                         497   -0.67    0.01  1.0000
 -16   2   0     581      49                                                         564   -0.67    0.01  1.0000
  16  -2   0     562      53                                                         545   -0.67   -0.01  1.0000
  16  -2   0     540      49                                                         524   -0.67   -0.01  1.0000
 -16   3   0      45      19                                                          46   -0.11    0.07  1.0000
 -16   3   0      30      23                                                          31   -0.11    0.07  1.0000
  13 -16   0      18      35                                                          18   -0.04   -0.03  1.0000
  16  -3   0      38      16                                                          39   -0.11   -0.07  1.0000
  16  -3   0      22      49                                                          23   -0.11   -0.07  1.0000
  16  -3   0      23      32                                                          24   -0.11   -0.07  1.0000
  16  -3   0      32      21                                                          33   -0.11   -0.07  1.0000
  12 -16   0       2      34                                                           3    0.80    0.01  1.0000
 -16   4   0      12      20                                                          16    0.91    0.09  1.0000
 -16   4   0      12      22                                                          15    0.91    0.09  1.0000
 -16   4   0      14      18                                                          18    0.91    0.09  1.0000
  16  -4   0      31      21                                                          37    0.91   -0.09  1.0000
  -4 -12   0       0      36                                                         -18    0.78    0.03  1.0000
  16  -4   0      21      32                                                          26    0.91   -0.09  1.0000
  -4 -12   0      25      24                                                          29    0.78    0.03  1.0000
  16  -4   0       1      46                                                           2    0.91   -0.09  1.0000
  16  -4   0      12      15                                                          15    0.91   -0.09  1.0000
  11 -16   0     574      74                                                         521   -2.13   -0.06  1.0000
  11 -16   0     735      62                                                         675   -2.13   -0.06  1.0000
 -16   5   0     819      64                                                         755   -2.15    0.02  1.0000
  16  -5   0     815      61                                                         751   -2.15   -0.02  1.0000
  -5 -11   0     513      85                                                         461   -2.23    0.03  1.0000
  -5 -11   0     623      63                                                         566   -2.23    0.03  1.0000
  16  -5   0     760      57                                                         699   -2.15   -0.02  1.0000
 -16   6   0     364      44                                                         354    0.52    0.00  1.0000
  10 -16   0     240      44                                                         232    0.49   -0.13  1.0000
  16  -6   0     400      41                                                         389    0.52    0.00  1.0000
   9 -16   0      48      27                                                          68    2.52    0.06  1.0000
 -16   7   0      84      24                                                         112    2.71    0.08  1.0000
  -7  -9   0      83      31                                                         110    2.59    0.01  1.0000
   8 -16   0     216      32                                                         203   -0.86    0.04  1.0000
  -8  -8   0     218      36                                                         205   -0.87    0.02  1.0000
   7 -16   0      95      22                                                         100   -0.47    0.04  1.0000
   7 -16   0      68      27                                                          72   -0.47    0.04  1.0000
  -9  -7   0      60      27                                                          65   -0.58    0.04  1.0000
   6 -16   0     223      35                                                         269    2.79    0.10  1.0000
   6 -16   0     191      35                                                         234    2.79    0.10  1.0000
 -10  -6   0     198      34                                                         244    2.91    0.10  1.0000
 -10  -6   0     236      51                                                         286    2.91    0.10  1.0000
   5 -16   0     613      57                                                         624    0.43   -0.03  1.0000
   5 -16   0     576      64                                                         587    0.43   -0.03  1.0000
  11   5   0     554      53                                                         563    0.36    0.01  1.0000
 -11  -5   0     618      52                                                         627    0.36   -0.01  1.0000
 -11  -5   0     666      63                                                         676    0.36   -0.01  1.0000
  12   4   0     306      37                                                         357   -2.65    0.05  1.0000
   4 -16   0     259      40                                                         308   -2.73   -0.01  1.0000
 -12  -4   0     281      46                                                         330   -2.65   -0.05  1.0000
 -12  -4   0     298      36                                                         348   -2.65   -0.05  1.0000
 -12  -4   0     365      57                                                         420   -2.65   -0.05  1.0000
  13   3   0       7      15                                                           8   -0.25    0.03  1.0000
  13   3   0       0      31                                                         -19   -0.25    0.03  1.0000
   3 -16   0       0      17                                                         -13   -0.38    0.08  1.0000
 -13  -3   0      18      25                                                          19   -0.25   -0.03  1.0000
 -13  -3   0       3      15                                                           3   -0.25   -0.03  1.0000
  14   2   0     603      59                                                         667    2.41    0.13  1.0000
   2 -16   0     572      61                                                         637    2.52   -0.02  1.0000
 -14  -2   0     663      78                                                         730    2.41   -0.13  1.0000
 -14  -2   0     606      56                                                         670    2.41   -0.13  1.0000
  15   1   0     544      48                                                         525    0.77    0.12  1.0000
   1 -16   0     498      51                                                         481    0.74   -0.03  1.0000
 -15  -1   0     573      47                                                         554    0.77   -0.12  1.0000
 -15  -1   0     544      68                                                         525    0.77   -0.12  1.0000
   0 -16   0      11      19                                                          14    0.91   -0.01  1.0000
  16   0   0      33      24                                                          39    0.91   -0.05  1.0000
  16   0   0      16      16                                                          20    0.91   -0.05  1.0000
  16   0   0       0      34                                                          -5    0.91   -0.05  1.0000
 -16   0   0       6      28                                                           9    0.91    0.05  1.0000
 -16   0   0      29      18                                                          34    0.91    0.05  1.0000
 -17   1   0     301      60                                                         341    2.09    0.07  1.0000
 -17   1   0     299      38                                                         338    2.09    0.07  1.0000
  17  -1   0     332      47                                                         373    2.09   -0.07  1.0000
  17  -1   0     332      39                                                         373    2.09   -0.07  1.0000
 -17   2   0     185      23                                                         161    1.77   -0.04  1.0000
 -17   2   0     164      32                                                         141    1.77   -0.04  1.0000
  17  -2   0     189      30                                                         164    1.77    0.04  1.0000
  17  -2   0     154      22                                                         132    1.77    0.04  1.0000
  17  -2   0      52      37                                                          39    1.77    0.04  1.0000
 -17   3   0     298      35                                                         338   -2.15   -0.05  1.0000
 -17   3   0     191      40                                                         224   -2.15   -0.05  1.0000
  17  -3   0     273      36                                                         312   -2.15    0.05  1.0000
  17  -3   0     269      42                                                         307   -2.15    0.05  1.0000
 -17   4   0     271      27                                                         222   -3.00    0.10  1.0000
  13 -17   0      67      39                                                          44   -2.96    0.02  1.0000
  17  -4   0      35      52                                                          19   -3.00   -0.10  1.0000
  17  -4   0      83      35                                                          57   -3.00   -0.10  1.0000
 -17   5   0    1087      90                                                        1097   -0.28    0.06  1.0000
  17  -5   0    1288      98                                                        1299   -0.28   -0.06  1.0000
  17  -5   0    1179      95                                                        1189   -0.28   -0.06  1.0000
  11 -17   0      64      20                                                          53    1.41   -0.05  1.0000
  11 -17   0      47      36                                                          37    1.41   -0.05  1.0000
 -17   6   0      58      19                                                          48    1.33   -0.13  1.0000
  17  -6   0      27      36                                                          20    1.33    0.13  1.0000
  -6 -11   0      61      38                                                          50    1.46   -0.01  1.0000
  17  -6   0      89      24                                                          76    1.33    0.13  1.0000
  17  -6   0      76      18                                                          64    1.33    0.13  1.0000
  10 -17   0     245      37                                                         261    0.94    0.04  1.0000
   7  10   0     229      31                                                         243    0.84   -0.01  1.0000
 -17   7   0     288      41                                                         302    0.80   -0.04  1.0000
  17  -7   0     260      34                                                         274    0.80    0.04  1.0000
  -7 -10   0     192      45                                                         204    0.84    0.01  1.0000
  17  -7   0     290      40                                                         305    0.80    0.04  1.0000
   8   9   0     274      32                                                         250    1.40   -0.01  1.0000
   9 -17   0     309      37                                                         287    1.22    0.09  1.0000
  -8  -9   0     212      42                                                         191    1.40    0.01  1.0000
  17  -8   0     264      34                                                         243    1.23    0.00  1.0000
  17  -8   0     303      39                                                         281    1.23    0.00  1.0000
   9   8   0     980      81                                                         997   -0.51    0.09  1.0000
   8 -17   0     992      84                                                        1006   -0.43   -0.05  1.0000
  -9  -8   0    1055      79                                                        1073   -0.51   -0.09  1.0000
  17  -9   0     843      83                                                         859   -0.53    0.06  1.0000
  17  -9   0    1033      86                                                        1051   -0.53    0.06  1.0000
  -9  -8   0    1061     106                                                        1079   -0.51   -0.09  1.0000
   7 -17   0     267      35                                                         244   -1.37    0.04  1.0000
  10   7   0     205      30                                                         184   -1.45    0.03  1.0000
  17 -10   0     313      39                                                         286   -1.50    0.07  1.0000
 -10  -7   0     265      32                                                         241   -1.45   -0.03  1.0000
 -10  -7   0     224      37                                                         202   -1.45   -0.03  1.0000
  11   6   0     515      49                                                         499    0.69   -0.08  1.0000
   6 -17   0     579      53                                                         561    0.70    0.09  1.0000
 -11  -6   0     565      70                                                         548    0.69    0.08  1.0000
 -11  -6   0     583      49                                                         566    0.69    0.08  1.0000
   5 -17   0     149      24                                                         159   -0.79    0.03  1.0000
  12   5   0     127      22                                                         137   -0.84   -0.14  1.0000
 -12  -5   0     155      34                                                         166   -0.84    0.14  1.0000
 -12  -5   0     180      28                                                         192   -0.84    0.14  1.0000
   4 -17   0      32      33                                                          17   -2.87    0.08  1.0000
   4 -17   0     132      22                                                         100   -2.87    0.08  1.0000
  13   4   0     159      20                                                         124   -2.79   -0.08  1.0000
 -13  -4   0     146      20                                                         113   -2.79    0.08  1.0000
 -13  -4   0     152      32                                                         118   -2.79    0.08  1.0000
   3 -17   0     382      42                                                         388   -0.28    0.01  1.0000
  14   3   0     365      40                                                         369   -0.23    0.06  1.0000
 -14  -3   0     335      37                                                         339   -0.23   -0.06  1.0000
 -14  -3   0     334      61                                                         338   -0.23   -0.06  1.0000
   2 -17   0      68      21                                                          59    1.12   -0.05  1.0000
  15   2   0      28      34                                                          22    1.11    0.06  1.0000
  15   2   0      57      18                                                          48    1.11    0.06  1.0000
 -15  -2   0      95      32                                                          84    1.11   -0.06  1.0000
 -15  -2   0      91      19                                                          80    1.11   -0.06  1.0000
   1 -17   0     239      35                                                         238   -0.06    0.03  1.0000
  16   1   0     183      30                                                         182   -0.09   -0.03  1.0000
 -16  -1   0     199      30                                                         198   -0.09    0.03  1.0000
 -16  -1   0     137      37                                                         136   -0.09    0.03  1.0000
  17   0   0     195      30                                                         189    0.40   -0.07  1.0000
  17   0   0      57      38                                                          54    0.40   -0.07  1.0000
  17   0   0     170      32                                                         165    0.40   -0.07  1.0000
 -17   0   0     161      24                                                         156    0.40    0.07  1.0000
 -17   0   0     115      35                                                         110    0.40    0.07  1.0000
 -18   1   0     175      39                                                         179   -0.26    0.00  1.0000
 -18   1   0     269      33                                                         274   -0.26    0.00  1.0000
  18  -1   0     278      34                                                         283   -0.26    0.00  1.0000
  18  -1   0     213      38                                                         217   -0.26    0.00  1.0000
 -18   2   0      51      30                                                          52   -0.07    0.03  1.0000
 -18   2   0      66      20                                                          67   -0.07    0.03  1.0000
  18  -2   0      61      29                                                          62   -0.07   -0.03  1.0000
  18  -2   0      68      19                                                          69   -0.07   -0.03  1.0000
  18  -2   0       0      37                                                          -7   -0.07   -0.03  1.0000
 -18   3   0     732      87                                                         721   -0.39   -0.02  1.0000
 -18   3   0     865      66                                                         853   -0.39   -0.02  1.0000
  18  -3   0     801      68                                                         789   -0.39    0.02  1.0000
  18  -3   0     800      74                                                         788   -0.39    0.02  1.0000
 -18   4   0     490      50                                                         550   -2.50   -0.03  1.0000
  18  -4   0     473      52                                                         532   -2.50    0.03  1.0000
  18  -4   0     522      59                                                         584   -2.50    0.03  1.0000
 -18   5   0       9      18                                                           9   -0.29    0.18  1.0000
  18  -5   0       1      18                                                           1   -0.29   -0.18  1.0000
  18  -5   0      16      35                                                          17   -0.29   -0.18  1.0000
  18  -5   0       6      25                                                           7   -0.29   -0.18  1.0000
 -18   6   0     844      79                                                         986    4.44    0.03  1.0000
  12 -18   0     855      85                                                         996    4.41   -0.06  1.0000
  18  -6   0     906      84                                                        1053    4.44   -0.03  1.0000
  18  -6   0     872      87                                                        1016    4.44   -0.03  1.0000
  11 -18   0     193      27                                                         171    1.55    0.02  1.0000
  11 -18   0     126      41                                                         108    1.55    0.02  1.0000
  -7 -11   0     130      43                                                         111    1.61   -0.03  1.0000
  18  -7   0     193      25                                                         170    1.62    0.12  1.0000
  18  -7   0     240      32                                                         214    1.62    0.12  1.0000
   8  10   0     664      60                                                         663    0.04   -0.03  1.0000
  10 -18   0     760      66                                                         760    0.01    0.04  1.0000
  18  -8   0     715      67                                                         715   -0.01    0.01  1.0000
  -8 -10   0     914      94                                                         913    0.04    0.03  1.0000
  18  -8   0     627      64                                                         627   -0.01    0.01  1.0000
   9   9   0    2676     208                                                        2758    1.48    0.06  1.0000
   9 -18   0    2750     211                                                        2828    1.41    0.04  1.0000
  -9  -9   0    2614     249                                                        2695    1.48   -0.06  1.0000
  18  -9   0    2675     209                                                        2761    1.56    0.02  1.0000
  10   8   0      36      18                                                          44   -1.20    0.11  1.0000
   8 -18   0      67      38                                                          79   -1.28    0.00  1.0000
   8 -18   0      57      22                                                          68   -1.28    0.00  1.0000
  18 -10   0      70      27                                                          80   -1.13    0.01  1.0000
 -10  -8   0      53      21                                                          63   -1.20   -0.11  1.0000
  18 -10   0      32      23                                                          39   -1.13    0.01  1.0000
 -10  -8   0      71      34                                                          82   -1.20   -0.11  1.0000
   7 -18   0     407      45                                                         412   -0.22    0.07  1.0000
  11   7   0     365      40                                                         370   -0.26   -0.01  1.0000
  18 -11   0     283      49                                                         286   -0.17    0.03  1.0000
 -11  -7   0     409      41                                                         415   -0.26    0.01  1.0000
 -11  -7   0     451      68                                                         457   -0.26    0.01  1.0000
   6 -18   0    1134      99                                                        1222    2.41    0.21  1.0000
  12   6   0    1158      97                                                        1246    2.42   -0.22  1.0000
 -12  -6   0    1093      93                                                        1180    2.42    0.22  1.0000
 -12  -6   0    1149     123                                                        1238    2.42    0.22  1.0000
   5 -18   0      16      20                                                          16   -0.27    0.17  1.0000
  13   5   0       0      16                                                         -14   -0.20   -0.29  1.0000
   5 -18   0      13      35                                                          13   -0.27    0.17  1.0000
 -13  -5   0       8      29                                                           8   -0.20    0.29  1.0000
 -13  -5   0       0      16                                                          -8   -0.20    0.29  1.0000
  14   4   0     317      40                                                         355   -1.95   -0.05  1.0000
   4 -18   0     336      43                                                         373   -1.85   -0.02  1.0000
 -14  -4   0     299      39                                                         336   -1.95    0.05  1.0000
 -14  -4   0     405      65                                                         448   -1.95    0.05  1.0000
  15   3   0     638      56                                                         613   -0.94    0.08  1.0000
   3 -18   0     648      59                                                         621   -1.03    0.00  1.0000
 -15  -3   0     706      80                                                         680   -0.94   -0.08  1.0000
 -15  -3   0     633      55                                                         608   -0.94   -0.08  1.0000
  16   2   0       7      17                                                           8   -0.25   -0.01  1.0000
   2 -18   0       0      20                                                          -6   -0.22    0.08  1.0000
 -16  -2   0      30      18                                                          31   -0.25    0.01  1.0000
 -16  -2   0      13      31                                                          14   -0.25    0.01  1.0000
   1 -18   0     322      41                                                         296    1.38    0.07  1.0000
  17   1   0     366      39                                                         338    1.43    0.00  1.0000
 -17  -1   0     380      37                                                         351    1.43    0.00  1.0000
 -17  -1   0     396      62                                                         366    1.43    0.00  1.0000
  18   0   0     561      55                                                         597    1.42    0.04  1.0000
 -18   0   0     556      52                                                         592    1.42   -0.04  1.0000
 -18   0   0     541      76                                                         576    1.42   -0.04  1.0000
 -19   1   0       8      18                                                           8    0.10    0.00  1.0000
 -19   1   0       0      30                                                          -7    0.10    0.00  1.0000
  19  -1   0      34      31                                                          35    0.10    0.00  1.0000
  19  -1   0      12      19                                                          12    0.10    0.00  1.0000
 -19   2   0      91      33                                                          83   -0.83   -0.02  1.0000
 -19   2   0     198      27                                                         186   -0.83   -0.02  1.0000
  19  -2   0      11      39                                                           8   -0.83    0.02  1.0000
  19  -2   0     127      33                                                         117   -0.83    0.02  1.0000
  16 -19   0       0      44                                                         -25   -0.38    0.09  1.0000
 -19   3   0      26      18                                                          28   -0.36    0.07  1.0000
  19  -3   0      11      19                                                          12   -0.36   -0.07  1.0000
  19  -3   0       3      38                                                           4   -0.36   -0.07  1.0000
  19  -3   0      41      29                                                          44   -0.36   -0.07  1.0000
 -19   4   0      80      20                                                          67    1.41   -0.08  1.0000
  15 -19   0      44      45                                                          34    1.47   -0.06  1.0000
  19  -4   0      68      20                                                          56    1.41    0.08  1.0000
  19  -4   0      14      38                                                           9    1.41    0.08  1.0000
  19  -4   0      75      30                                                          63    1.41    0.08  1.0000
 -19   5   0     732      67                                                         810    2.66   -0.08  1.0000
  19  -5   0     776      71                                                         856    2.66    0.08  1.0000
  19  -5   0     726      77                                                         804    2.66    0.08  1.0000
  13 -19   0      16      43                                                          42    4.67   -0.03  1.0000
 -19   6   0       1      18                                                           2    4.67    0.06  1.0000
  -6 -13   0       6      46                                                         -21    4.63   -0.01  1.0000
  19  -6   0      13      20                                                          36    4.67   -0.06  1.0000
  19  -6   0       4      28                                                          19    4.67   -0.06  1.0000
  19  -6   0      17      38                                                          44    4.67   -0.06  1.0000
  12 -19   0     122      24                                                          91    2.86   -0.07  1.0000
  12 -19   0      40      42                                                          23    2.86   -0.07  1.0000
  19  -7   0     106      22                                                          77    2.89    0.03  1.0000
  19  -7   0     115      30                                                          85    2.89    0.03  1.0000
  -7 -12   0     125      44                                                          95    2.76   -0.07  1.0000
  11 -19   0     258      40                                                         250   -0.48   -0.05  1.0000
   8  11   0     283      33                                                         276   -0.37   -0.01  1.0000
  -8 -11   0     206      50                                                         200   -0.37    0.01  1.0000
  19  -8   0     290      45                                                         282   -0.43    0.07  1.0000
  19  -8   0     261      38                                                         254   -0.43    0.07  1.0000
  10 -19   0       0      39                                                          -3    0.34   -0.01  1.0000
  10 -19   0      23      23                                                          21    0.34   -0.01  1.0000
   9  10   0      28      17                                                          26    0.29   -0.01  1.0000
  19  -9   0      53      23                                                          52    0.19    0.00  1.0000
  -9 -10   0       0      38                                                         -11    0.29    0.01  1.0000
  19  -9   0      70      29                                                          68    0.19    0.00  1.0000
   9 -19   0      60      23                                                          63   -0.40    0.14  1.0000
  10   9   0      72      19                                                          75   -0.33    0.02  1.0000
  19 -10   0      39      26                                                          42   -0.40    0.00  1.0000
  19 -10   0      39      29                                                          42   -0.40    0.00  1.0000
 -10  -9   0      53      23                                                          56   -0.33   -0.02  1.0000
 -10  -9   0      68      39                                                          71   -0.33   -0.02  1.0000
  11   8   0     299      34                                                         289   -0.56    0.03  1.0000
   8 -19   0     341      40                                                         327   -0.72    0.09  1.0000
 -11  -8   0     278      36                                                         268   -0.56   -0.03  1.0000
  19 -11   0     219      38                                                         209   -0.64    0.01  1.0000
 -11  -8   0     217      46                                                         208   -0.56   -0.03  1.0000
   7 -19   0      96      23                                                          76    2.01    0.18  1.0000
   7 -19   0       1      38                                                         -45    2.01    0.18  1.0000
  12   7   0     103      20                                                          83    1.95   -0.07  1.0000
 -12  -7   0      98      22                                                          79    1.95    0.07  1.0000
 -12  -7   0      91      36                                                          72    1.95    0.07  1.0000
   6 -19   0       1      37                                                         -41    1.50    0.31  1.0000
   6 -19   0       1      21                                                         -15    1.50    0.31  1.0000
  13   6   0      29      17                                                          21    1.63   -0.22  1.0000
 -13  -6   0       1      33                                                         -14    1.63    0.22  1.0000
 -13  -6   0       1      18                                                          -4    1.63    0.22  1.0000
   5 -19   0     360      43                                                         341   -0.98    0.05  1.0000
  14   5   0     323      39                                                         304   -1.01   -0.17  1.0000
 -14  -5   0     387      39                                                         366   -1.01    0.17  1.0000
 -14  -5   0     437      66                                                         415   -1.01    0.17  1.0000
   4 -19   0      83      24                                                          98   -1.47   -0.05  1.0000
  15   4   0      81      21                                                          96   -1.55    0.00  1.0000
 -15  -4   0      79      36                                                          94   -1.55    0.00  1.0000
 -15  -4   0      77      22                                                          92   -1.55    0.00  1.0000
  16   3   0       6      17                                                          11   -1.52   -0.01  1.0000
   3 -19   0       7      21                                                          12   -1.60    0.19  1.0000
 -16  -3   0       8      34                                                          13   -1.52    0.01  1.0000
 -16  -3   0      16      18                                                          23   -1.52    0.01  1.0000
   2 -19   0     497      53                                                         509    0.49    0.16  1.0000
  17   2   0     490      50                                                         503    0.54   -0.05  1.0000
 -17  -2   0     523      49                                                         536    0.54    0.05  1.0000
 -17  -2   0     543      74                                                         556    0.54    0.05  1.0000
  18   1   0     233      32                                                         198    2.23    0.03  1.0000
   1 -19   0     197      29                                                         165    2.23    0.04  1.0000
 -18  -1   0     194      40                                                         163    2.23   -0.03  1.0000
 -18  -1   0     298      31                                                         259    2.23   -0.03  1.0000
  19   0   0       0      18                                                          -4    0.82   -0.07  1.0000
 -19   0   0       0      18                                                          -4    0.82    0.07  1.0000
 -20   1   0     110      21                                                         107   -0.29    0.00  1.0000
  20  -1   0      89      22                                                          86   -0.29    0.00  1.0000
  20  -1   0      61      32                                                          59   -0.29    0.00  1.0000
 -20   2   0       7      18                                                           7    0.06   -0.06  1.0000
  20  -2   0      17      30                                                          17    0.06    0.06  1.0000
  20  -2   0       0      19                                                          -2    0.06    0.06  1.0000
 -20   3   0     423      43                                                         445   -1.02    0.05  1.0000
  20  -3   0     360      56                                                         381   -1.02   -0.05  1.0000
  20  -3   0     453      46                                                         476   -1.02   -0.05  1.0000
 -20   4   0     294      32                                                         280   -0.78   -0.01  1.0000
  20  -4   0     230      40                                                         218   -0.78    0.01  1.0000
  20  -4   0     267      36                                                         254   -0.78    0.01  1.0000
  15 -20   0      35      46                                                          23    2.16    0.12  1.0000
 -20   5   0     150      22                                                         124    2.10   -0.15  1.0000
  20  -5   0     163      35                                                         136    2.10    0.15  1.0000
  20  -5   0     181      25                                                         152    2.10    0.15  1.0000
  20  -5   0       1      40                                                          -2    2.10    0.15  1.0000
 -20   6   0     411      38                                                         354    2.79   -0.13  1.0000
  20  -6   0     468      44                                                         406    2.79    0.13  1.0000
  20  -6   0     401      53                                                         344    2.79    0.13  1.0000
  13 -20   0     140      27                                                         142    0.20   -0.06  1.0000
  13 -20   0       0      46                                                          -2    0.20   -0.06  1.0000
  20  -7   0     237      37                                                         239    0.10    0.05  1.0000
  -7 -13   0      57      49                                                          58    0.12   -0.09  1.0000
  12 -20   0       0      43                                                         -26   -0.49   -0.07  1.0000
  12 -20   0       0      21                                                         -23   -0.49   -0.07  1.0000
  -8 -12   0       3      43                                                           4   -0.59   -0.01  1.0000
  20  -8   0       0      22                                                          -4   -0.59    0.01  1.0000
  20  -8   0      14      30                                                          16   -0.59    0.01  1.0000
  11 -20   0     192      28                                                         179    0.88   -0.07  1.0000
   9  11   0     209      29                                                         195    0.94    0.04  1.0000
  20  -9   0     160      36                                                         149    0.85    0.04  1.0000
  -9 -11   0      89      45                                                          80    0.94   -0.04  1.0000
  20  -9   0     158      30                                                         147    0.85    0.04  1.0000
  20 -10   0     244      40                                                         245    0.05    0.01  1.0000
 -10 -10   0     214      49                                                         214    0.01   -0.01  1.0000
  20 -10   0     245      36                                                         246    0.05    0.01  1.0000
 -11  -9   0     177      27                                                         173    0.29   -0.03  1.0000
  20 -11   0     148      36                                                         144    0.34    0.06  1.0000
  20 -11   0     114      33                                                         110    0.34    0.06  1.0000
 -11  -9   0     119      43                                                         116    0.29   -0.03  1.0000
   8 -20   0       0      38                                                         -40    1.21    0.00  1.0000
  12   8   0      88      19                                                          77    1.19    0.07  1.0000
   8 -20   0      77      24                                                          66    1.21    0.00  1.0000
 -12  -8   0      59      39                                                          50    1.19   -0.07  1.0000
 -12  -8   0      86      23                                                          75    1.19   -0.07  1.0000
  20 -12   0      62      32                                                          51    1.43    0.02  1.0000
  13   7   0     184      30                                                         187    0.18    0.01  1.0000
   7 -20   0     168      28                                                         171    0.24    0.02  1.0000
 -13  -7   0     159      43                                                         161    0.18   -0.01  1.0000
 -13  -7   0     167      27                                                         170    0.18   -0.01  1.0000
   6 -20   0     245      40                                                         259   -0.80   -0.09  1.0000
  14   6   0     219      33                                                         233   -0.89   -0.01  1.0000
 -14  -6   0     226      34                                                         240   -0.89    0.01  1.0000
 -14  -6   0     148      45                                                         160   -0.89    0.01  1.0000
  15   5   0     395      43                                                         409   -0.66   -0.05  1.0000
   5 -20   0     381      47                                                         394   -0.61   -0.25  1.0000
 -15  -5   0     375      43                                                         389   -0.66    0.05  1.0000
 -15  -5   0     394      72                                                         408   -0.66    0.05  1.0000
   4 -20   0     430      48                                                         412   -0.84   -0.04  1.0000
  16   4   0     426      42                                                         406   -0.92   -0.06  1.0000
 -16  -4   0     450      44                                                         430   -0.92    0.06  1.0000
 -16  -4   0     375      70                                                         356   -0.92    0.06  1.0000
   3 -20   0     118      27                                                         128   -0.86    0.13  1.0000
  17   3   0     148      24                                                         159   -0.85   -0.01  1.0000
 -17  -3   0     115      24                                                         125   -0.85    0.01  1.0000
 -17  -3   0      67      38                                                          75   -0.85    0.01  1.0000
  18   2   0      43      20                                                          43   -0.05    0.02  1.0000
   2 -20   0      70      23                                                          71   -0.11    0.03  1.0000
  19   1   0      78      21                                                          73   -0.58   -0.08  1.0000
  20   0   0      79      22                                                          88   -0.88   -0.11  1.0000
 -20   0   0      90      21                                                          99   -0.88    0.11  1.0000
 -21   1   0      30      17                                                          34   -0.69   -0.08  1.0000
  21  -1   0      27      20                                                          31   -0.69    0.08  1.0000
 -21   2   0     122      21                                                         117    0.40   -0.09  1.0000
  21  -2   0     121      23                                                         116    0.40    0.09  1.0000
  21  -2   0      51      30                                                          48    0.40    0.09  1.0000
 -21   3   0     247      32                                                         257    0.60    0.24  1.0000
  21  -3   0     271      36                                                         281    0.60   -0.24  1.0000
 -21   4   0      12      17                                                          17   -1.19    0.27  1.0000
  17 -21   0       0      44                                                          -9   -0.89   -0.52  1.0000
  21  -4   0       0      20                                                          -6   -1.19   -0.27  1.0000
  21  -4   0       6      40                                                          10   -1.19   -0.27  1.0000
  21  -4   0      24      31                                                          31   -1.19   -0.27  1.0000
  16 -21   0       0      47                                                         -23   -0.68   -0.09  1.0000
 -21   5   0     142      23                                                         151   -0.73    0.06  1.0000
  21  -5   0      26      43                                                          30   -0.73   -0.06  1.0000
  21  -5   0     135      26                                                         144   -0.73   -0.06  1.0000
  21  -5   0     138      37                                                         147   -0.73   -0.06  1.0000
 -21   6   0     528      52                                                         567    1.56    0.06  1.0000
  21  -6   0     485      67                                                         522    1.56   -0.06  1.0000
  21  -6   0     645      59                                                         687    1.56   -0.06  1.0000
  14 -21   0       9      46                                                          10   -0.20   -0.16  1.0000
  21  -7   0     142      36                                                         144   -0.14    0.01  1.0000
  21  -7   0     132      27                                                         134   -0.14    0.01  1.0000
  13 -21   0       1      44                                                         -37   -1.36   -0.01  1.0000
  13 -21   0     127      27                                                         144   -1.36   -0.01  1.0000
  21  -8   0     124      37                                                         139   -1.24   -0.04  1.0000
  -8 -13   0      56      49                                                          67   -1.33    0.06  1.0000
  21  -8   0     135      28                                                         151   -1.24   -0.04  1.0000
  12 -21   0       8      45                                                          15    2.08    0.01  1.0000
  12 -21   0     143      27                                                         170    2.08    0.01  1.0000
  21  -9   0     122      37                                                         147    2.06   -0.05  1.0000
  21  -9   0     134      30                                                         160    2.06   -0.05  1.0000
  -9 -12   0      74      47                                                          94    2.04    0.00  1.0000
  10  11   0     140      21                                                         125    1.23    0.00  1.0000
  11 -21   0     146      26                                                         131    1.23    0.04  1.0000
  11 -21   0      15      43                                                          10    1.23    0.04  1.0000
  21 -10   0     100      30                                                          86    1.33   -0.01  1.0000
 -10 -11   0      51      45                                                          42    1.23    0.00  1.0000
  21 -10   0     183      38                                                         164    1.33   -0.01  1.0000
  11  10   0       5      17                                                           6   -0.25   -0.01  1.0000
  10 -21   0       3      23                                                           4   -0.33    0.08  1.0000
  10 -21   0       0      41                                                         -14   -0.33    0.08  1.0000
  21 -11   0      12      33                                                          13   -0.30   -0.01  1.0000
 -11 -10   0       9      41                                                          10   -0.25    0.01  1.0000
  21 -11   0       0      29                                                         -18   -0.30   -0.01  1.0000
   9 -21   0     108      26                                                         123    1.37   -0.04  1.0000
   9 -21   0       1      42                                                         -61    1.37   -0.04  1.0000
 -12  -9   0      15      41                                                          21    1.32   -0.08  1.0000
  21 -12   0      51      35                                                          61    1.32    0.06  1.0000
 -12  -9   0     100      25                                                         114    1.32   -0.08  1.0000
   8 -21   0       0      22                                                          -5   -0.40   -0.18  1.0000
  13   8   0      16      18                                                          15   -0.35    0.08  1.0000
   8 -21   0       0      40                                                          -2   -0.40   -0.18  1.0000
 -13  -8   0       0      39                                                         -16   -0.35   -0.08  1.0000
 -13  -8   0       1      22                                                           1   -0.35   -0.08  1.0000
  14   7   0     203      35                                                         239   -2.32    0.10  1.0000
   7 -21   0     254      40                                                         293   -2.24   -0.27  1.0000
 -14  -7   0     151      48                                                         183   -2.32   -0.10  1.0000
 -14  -7   0     233      37                                                         272   -2.32   -0.10  1.0000
   6 -21   0     852      72                                                         843   -0.27   -0.37  1.0000
  15   6   0     832      68                                                         821   -0.38    0.08  1.0000
 -15  -6   0     777      67                                                         766   -0.38   -0.08  1.0000
 -15  -6   0     690      97                                                         680   -0.38   -0.08  1.0000
  16   5   0      50      20                                                          43    0.92   -0.04  1.0000
   5 -21   0      83      24                                                          75    0.84   -0.21  1.0000
 -16  -5   0      84      23                                                          75    0.92    0.04  1.0000
  17   4   0     354      41                                                         346    0.41    0.04  1.0000
   4 -21   0     390      45                                                         380    0.48   -0.07  1.0000
 -17  -4   0     417      41                                                         408    0.41   -0.04  1.0000
   3 -21   0     243      37                                                         246    0.18   -0.05  1.0000
  18   3   0     210      33                                                         213    0.19    0.12  1.0000
 -18  -3   0     212      32                                                         215    0.19   -0.12  1.0000
   2 -21   0       0      21                                                          -4   -1.04   -0.01  1.0000
  19   2   0       0      18                                                          -2   -1.04   -0.02  1.0000
 -19  -2   0       0      18                                                         -11   -1.04    0.02  1.0000
  20   1   0      75      21                                                          85   -1.07   -0.12  1.0000
 -20  -1   0      89      21                                                         100   -1.07    0.12  1.0000
  21   0   0     211      31                                                         207   -0.27    0.00  1.0000
 -21   0   0     125      22                                                         122   -0.27    0.00  1.0000
 -22   1   0       7      15                                                           8    0.42    0.02  1.0000
  22  -1   0       1      18                                                           1    0.42   -0.02  1.0000
 -22   2   0      24      16                                                          27    0.61   -0.03  1.0000
  22  -2   0      25      23                                                          28    0.61    0.03  1.0000
  22  -2   0      15      19                                                          18    0.61    0.03  1.0000
 -22   3   0       1      15                                                          -2    1.54    0.30  1.0000
  22  -3   0      14      25                                                          21    1.54   -0.30  1.0000
  22  -3   0       3      20                                                           6    1.54   -0.30  1.0000
 -22   4   0       0      15                                                          -1    0.81    0.59  1.0000
  22  -4   0       0      20                                                           0    0.81   -0.59  1.0000
  22  -4   0      19      27                                                          18    0.81   -0.59  1.0000
 -22   5   0      61      18                                                          53   -0.99    0.23  1.0000
  17 -22   0      19      42                                                          16   -0.73   -0.43  1.0000
  22  -5   0      12      30                                                           9   -0.99   -0.23  1.0000
  22  -5   0      56      23                                                          48   -0.99   -0.23  1.0000
 -22   6   0     107      21                                                         113   -0.57    0.10  1.0000
  16 -22   0       0      42                                                         -15   -0.70   -0.04  1.0000
  22  -6   0     134      26                                                         141   -0.57   -0.10  1.0000
  22  -6   0     105      36                                                         111   -0.57   -0.10  1.0000
  15 -22   0       0      42                                                          -8    0.44   -0.22  1.0000
  22  -7   0      20      24                                                          22    0.36   -0.11  1.0000
  22  -7   0      26      35                                                          28    0.36   -0.11  1.0000
  14 -22   0     125      25                                                         109   -1.43   -0.01  1.0000
  14 -22   0      41      45                                                          32   -1.43   -0.01  1.0000
  22  -8   0      93      37                                                          79   -1.39   -0.03  1.0000
  22  -8   0     126      28                                                         110   -1.39   -0.03  1.0000
  13 -22   0       0      23                                                           0   -0.36    0.12  1.0000
  13 -22   0      28      44                                                          30   -0.36    0.12  1.0000
  22  -9   0       2      26                                                           2   -0.34   -0.07  1.0000
  22  -9   0      54      36                                                          57   -0.34   -0.07  1.0000
  12 -22   0      24      44                                                          30    1.16    0.05  1.0000
  12 -22   0      82      24                                                          93    1.16    0.05  1.0000
  22 -10   0      35      36                                                          42    1.00   -0.06  1.0000
  22 -10   0      35      30                                                          42    1.00   -0.06  1.0000
  11  11   0      52      19                                                          42   -1.44   -0.01  1.0000
  11 -22   0      80      24                                                          66   -1.55    0.10  1.0000
  11 -22   0       1      43                                                         -16   -1.55    0.10  1.0000
  22 -11   0      63      36                                                          50   -1.59   -0.04  1.0000
  22 -11   0       1      30                                                         -27   -1.59   -0.04  1.0000
  10 -22   0       1      22                                                          -5   -1.35    0.06  1.0000
  12  10   0       0      17                                                          -2   -1.21    0.03  1.0000
  10 -22   0      32      43                                                          40   -1.35    0.06  1.0000
  22 -12   0      26      36                                                          33   -1.36   -0.06  1.0000
  13   9   0      20      18                                                          19    0.30    0.06  1.0000
   9 -22   0       0      41                                                         -14    0.32   -0.08  1.0000
   9 -22   0       0      22                                                         -16    0.32   -0.08  1.0000
 -13  -9   0      15      23                                                          14    0.30   -0.06  1.0000
   8 -22   0     283      39                                                         252   -1.78   -0.04  1.0000
  14   8   0     209      31                                                         184   -1.69    0.05  1.0000
 -14  -8   0     271      37                                                         242   -1.69   -0.05  1.0000
  15   7   0     119      23                                                         142   -1.89    0.02  1.0000
   7 -22   0     113      27                                                         135   -1.86   -0.08  1.0000
 -15  -7   0     110      27                                                         132   -1.89   -0.02  1.0000
   6 -22   0      15      39                                                          19    0.94   -0.07  1.0000
  16   6   0      21      18                                                          26    0.92   -0.05  1.0000
   6 -22   0      34      23                                                          40    0.94   -0.07  1.0000
 -16  -6   0      32      22                                                          38    0.92    0.05  1.0000
   5 -22   0     408      48                                                         444    1.66   -0.04  1.0000
  17   5   0     357      42                                                         392    1.71   -0.01  1.0000
 -17  -5   0     369      44                                                         404    1.71    0.01  1.0000
   4 -22   0      71      23                                                          56    1.78   -0.15  1.0000
  18   4   0      52      19                                                          39    1.78    0.09  1.0000
 -18  -4   0      57      21                                                          44    1.78   -0.09  1.0000
  19   3   0       0      17                                                          -2    1.25    0.02  1.0000
   3 -22   0       3      21                                                           6    1.35   -0.06  1.0000
 -19  -3   0       6      19                                                          10    1.25   -0.02  1.0000
  20   2   0     191      31                                                         197    0.41   -0.08  1.0000
 -20  -2   0     245      31                                                         252    0.41    0.08  1.0000
  21   1   0      86      20                                                          84    0.21    0.02  1.0000
 -21  -1   0     111      21                                                         109    0.21   -0.02  1.0000
 -23   3   0      50      15                                                          48    0.33   -0.01  1.0000
  23  -3   0      73      21                                                          70    0.33    0.01  1.0000
  23  -3   0       5      23                                                           4    0.33    0.01  1.0000
 -23   4   0      72      17                                                          75    0.29    0.24  1.0000
  23  -4   0      75      22                                                          77    0.29   -0.24  1.0000
  23  -4   0      38      27                                                          40    0.29   -0.24  1.0000
 -23   5   0      11      15                                                          14   -0.76    0.14  1.0000
  18 -23   0       6      46                                                           7   -0.38   -0.31  1.0000
  23  -5   0      33      29                                                          38   -0.76   -0.14  1.0000
  23  -5   0      10      22                                                          13   -0.76   -0.14  1.0000
  17 -23   0       0      39                                                           2   -1.94    0.13  1.0000
  23  -6   0      13      31                                                          22   -2.00    0.10  1.0000
  23  -6   0      36      23                                                          50   -2.00    0.10  1.0000
  16 -23   0      10      41                                                           7   -1.00    0.05  1.0000
  23  -7   0      95      36                                                          86   -0.88    0.08  1.0000
  15 -23   0      18      42                                                          19   -0.30    0.02  1.0000
  23  -8   0      56      26                                                          59   -0.33    0.02  1.0000
  23  -8   0      24      35                                                          26   -0.33    0.02  1.0000
  14 -23   0       1      43                                                           2   -1.31    0.12  1.0000
  14 -23   0     119      27                                                         135   -1.31    0.12  1.0000
  23  -9   0      81      38                                                          94   -1.31   -0.01  1.0000
  23  -9   0      67      29                                                          79   -1.31   -0.01  1.0000
  13 -23   0      13      42                                                          12   -0.13   -0.05  1.0000
  23 -10   0     130      39                                                         129   -0.04   -0.07  1.0000
  23 -10   0      56      31                                                          56   -0.04   -0.07  1.0000
  12 -23   0       0      42                                                         -15    0.87   -0.06  1.0000
  23 -11   0      57      32                                                          51    0.82   -0.05  1.0000
  23 -11   0      99      38                                                          91    0.82   -0.05  1.0000
  11 -23   0     130      26                                                         136   -0.50    0.06  1.0000
  11 -23   0      25      43                                                          28   -0.50    0.06  1.0000
  23 -12   0      83      38                                                          87   -0.42   -0.04  1.0000
  13  10   0      89      21                                                          91    0.19    0.04  1.0000
  10 -23   0       3      42                                                           3    0.16   -0.07  1.0000
  10 -23   0     137      25                                                         139    0.16   -0.07  1.0000
  23 -13   0      75      38                                                          78    0.36   -0.06  1.0000
  14   9   0       3      17                                                           1    1.47    0.09  1.0000
   9 -23   0      17      22                                                          11    1.52   -0.06  1.0000
   9 -23   0       1      38                                                         -50    1.52   -0.06  1.0000
 -14  -9   0      30      24                                                          22    1.47   -0.09  1.0000
  15   8   0     129      22                                                         131   -0.15    0.04  1.0000
   8 -23   0     142      27                                                         144   -0.17    0.12  1.0000
 -15  -8   0     150      28                                                         152   -0.15   -0.04  1.0000
   7 -23   0       2      37                                                           1   -0.67    0.11  1.0000
  16   7   0      45      18                                                          41   -0.62   -0.09  1.0000
   7 -23   0      74      23                                                          68   -0.67    0.11  1.0000
 -16  -7   0      79      24                                                          73   -0.62    0.09  1.0000
  17   6   0      53      19                                                          50    0.42   -0.02  1.0000
   6 -23   0      46      22                                                          42    0.51   -0.01  1.0000
 -17  -6   0      46      22                                                          43    0.42    0.02  1.0000
   5 -23   0     144      25                                                         131    1.04   -0.17  1.0000
  18   5   0     149      22                                                         135    1.09    0.06  1.0000
 -18  -5   0     179      25                                                         164    1.09   -0.06  1.0000
   4 -23   0      55      21                                                          62    0.90   -0.10  1.0000
  19   4   0      40      18                                                          46    0.93   -0.01  1.0000
 -19  -4   0      49      21                                                          56    0.93    0.01  1.0000
  20   3   0      28      17                                                          25    0.60   -0.07  1.0000
   3 -23   0      35      20                                                          31    0.65    0.03  1.0000
 -20  -3   0      24      18                                                          21    0.60    0.07  1.0000
  24  -5   0      16      29                                                          19   -0.60    0.07  1.0000
  24  -5   0      57      23                                                          62   -0.60    0.07  1.0000
  18 -24   0      17      38                                                          12   -1.18    0.05  1.0000
  24  -6   0      86      31                                                          75   -1.16    0.04  1.0000
  17 -24   0       0      38                                                         -17   -0.80   -0.02  1.0000
  24  -7   0      37      32                                                          42   -0.81    0.04  1.0000
  24  -7   0      31      25                                                          36   -0.81    0.04  1.0000
  16 -24   0       9      39                                                           9   -0.16    0.01  1.0000
  24  -8   0      44      35                                                          44    0.05    0.05  1.0000
  24  -8   0      83      27                                                          83    0.05    0.05  1.0000
  15 -24   0      46      41                                                          46   -0.04    0.10  1.0000
  24  -9   0      87      30                                                          87    0.02   -0.02  1.0000
  24  -9   0      90      37                                                          90    0.02   -0.02  1.0000
  14 -24   0       0      23                                                          -7   -0.48   -0.03  1.0000
  14 -24   0      16      39                                                          18   -0.48   -0.03  1.0000
  24 -10   0       9      29                                                          11   -0.51   -0.06  1.0000
  24 -10   0      24      36                                                          27   -0.51   -0.06  1.0000
  13 -24   0      16      40                                                          14    0.46   -0.15  1.0000
  13 -24   0      92      25                                                          88    0.46   -0.15  1.0000
  24 -11   0       7      31                                                           6    0.49   -0.07  1.0000
  24 -11   0      12      36                                                          10    0.49   -0.07  1.0000
  11 -24   0      47      22                                                          41    0.86    0.01  1.0000
  11 -24   0       0      38                                                         -45    0.86    0.01  1.0000
  24 -13   0       0      35                                                          -1    0.80    0.02  1.0000
  14  10   0      87      18                                                          76    1.10    0.07  1.0000
  10 -24   0     101      24                                                          90    1.04   -0.12  1.0000
  10 -24   0       0      37                                                         -17    1.04   -0.12  1.0000
  15   9   0     226      31                                                         254    1.68    0.14  1.0000
   9 -24   0     312      39                                                         346    1.78   -0.11  1.0000
 -15  -9   0     175      34                                                         199    1.68   -0.14  1.0000
   8 -24   0      33      21                                                          31    0.32    0.04  1.0000
  16   8   0       9      17                                                           8    0.37    0.00  1.0000
   8 -24   0       3      35                                                           2    0.32    0.04  1.0000
 -16  -8   0      45      23                                                          42    0.37    0.00  1.0000
   7 -24   0      75      23                                                          86   -1.22    0.01  1.0000
  17   7   0      71      19                                                          82   -1.19   -0.02  1.0000
 -17  -7   0     110      25                                                         123   -1.19    0.02  1.0000
  18   6   0     261      31                                                         252   -0.53    0.10  1.0000
   6 -24   0     299      37                                                         291   -0.44   -0.20  1.0000
 -18  -6   0     256      35                                                         247   -0.53   -0.10  1.0000
  19   5   0      22      17                                                          20    0.36    0.03  1.0000
 -19  -5   0       8      19                                                           7    0.36   -0.03  1.0000
  25  -9   0      23      32                                                          25   -0.34   -0.04  1.0000
  15 -25   0      17      35                                                          17   -0.05    0.07  1.0000
  25 -10   0       0      30                                                          -1   -0.14   -0.08  1.0000
  25 -10   0       0      32                                                         -22   -0.14   -0.08  1.0000
  14 -25   0      84      24                                                          77   -0.77   -0.02  1.0000
  14 -25   0      27      36                                                          23   -0.77   -0.02  1.0000
  25 -11   0      26      34                                                          21   -0.95   -0.11  1.0000
  13 -25   0      45      23                                                          51   -0.84    0.00  1.0000
  13 -25   0      31      37                                                          36   -0.84    0.00  1.0000
  25 -12   0      47      34                                                          54   -0.88   -0.05  1.0000
  12 -25   0      20      21                                                          21    0.17    0.06  1.0000
  12 -25   0       0      35                                                          -9    0.17    0.06  1.0000
  25 -13   0      11      33                                                          11    0.14    0.05  1.0000
  11 -25   0      27      21                                                          28    0.16    0.07  1.0000
  11 -25   0       8      35                                                           9    0.16    0.07  1.0000
  10 -25   0      16      20                                                          16    0.00   -0.08  1.0000
  10 -25   0       8      34                                                           8    0.00   -0.08  1.0000
   0   0   1    1475      36                                                         582  -27.05    0.11  1.0000
   1  -1  -1     479      12                                                         168  -16.90   -0.13  1.0000
  -1   1   1     499      12                                                         180  -16.90    0.13  1.0000
   0  -1  -1     146      12                                                         170    1.88    0.00  1.0000
   0   1   1     150      12                                                         174    1.88    0.00  1.0000
  -1   2   1   21246     754                                                       13243   58.11   -0.05  1.0000
  -2  -2  -1   16029    1014                                                       13887   16.59   -0.03  1.0000
  -3  -2  -1    4402     393                                                        5584   15.87   -0.03  1.0000
  -3  -2  -1    4004     414                                                        5134   15.87   -0.03  1.0000
   2  -3  -1    3799     117                                                        2027   31.48    0.17  1.0000
  -2   3   1    3827     117                                                        2047   31.48   -0.17  1.0000
  -1   3   1    3904     110                                                        1915   35.70   -0.16  1.0000
   3  -4   1   10720     821                                                       11249    4.78   -0.02  1.0000
  -2  -3  -1    9736     561                                                        8194   15.43    0.06  1.0000
  -5   2   1    8824     592                                                        7357   15.47   -0.16  1.0000
   3  -5   1    8945     561                                                        7465   15.49    0.07  1.0000
  -3  -3  -1      20      10                                                          37    3.00    0.03  1.0000
  -3  -3  -1      25      13                                                          43    3.00    0.03  1.0000
   3  -6   1      24      15                                                          43    3.06    0.06  1.0000
   3  -6   1      30      13                                                          50    3.06    0.06  1.0000
  -4  -3  -1      79      10                                                          15   -9.91    0.08  1.0000
  -4  -3  -1      62      12                                                           8   -9.91    0.08  1.0000
  -7   4   1     112       9                                                          31   -9.91    0.04  1.0000
   3  -7   1      72      13                                                          12   -9.74   -0.11  1.0000
   3  -7   1      96      14                                                          23   -9.74   -0.11  1.0000
  -4  -2  -1      67      10                                                          38    3.95    0.03  1.0000
  -4  -2  -1      56      12                                                          30    3.95    0.03  1.0000
   2  -6   1      77      15                                                          46    3.93    0.06  1.0000
  -6   4   1      28      10                                                          10    4.09    0.07  1.0000
  -4  -1  -1    2103     219                                                        2787  -13.14   -0.05  1.0000
  -4  -1  -1    1993     207                                                        2660  -13.14   -0.05  1.0000
   1  -5   1    2274     207                                                        2981  -13.11   -0.04  1.0000
  -4   0  -1    4798     541                                                        7032  -27.64    0.05  1.0000
  -4   0  -1    4964     571                                                        7232  -27.64    0.05  1.0000
   0  -4   1    5534     541                                                        7923  -27.69   -0.04  1.0000
   3  -4  -1     212      16                                                         158    3.84   -0.09  1.0000
  -3   4   1     208      15                                                         154    3.84    0.09  1.0000
  -2   4   1   19080    1020                                                       17915   -8.11   -0.02  1.0000
   1  -4  -1   18434     966                                                       12427  -46.01   -0.04  1.0000
   1  -4  -1   20335     754                                                       13996  -46.01   -0.04  1.0000
  -1   4   1   19446     754                                                       13261  -46.01    0.04  1.0000
   4  -4   1    3678     466                                                        6090  -32.94   -0.10  1.0000
  -4   0   1    4129     493                                                        6670  -32.99    0.03  1.0000
  -1  -4  -1   10818     654                                                       10039   -7.23    0.11  1.0000
   4  -5   1    9095     690                                                        8396   -7.08    0.02  1.0000
   4  -5   1    9269     653                                                        8563   -7.08    0.02  1.0000
  -5   1   1    9451     690                                                        8725   -7.21   -0.11  1.0000
  -2  -4  -1     183      24                                                         172   -0.79    0.03  1.0000
  -2  -4  -1     185      20                                                         174   -0.79    0.03  1.0000
  -6   2   1     181      23                                                         172   -0.61   -0.13  1.0000
   4  -6   1     181      24                                                         172   -0.68    0.10  1.0000
  -3  -4  -1    3126     324                                                        3994  -13.80   -0.03  1.0000
  -3  -4  -1    3579     307                                                        4504  -13.80   -0.03  1.0000
  -7   3   1    3175     324                                                        4051  -13.84   -0.05  1.0000
   4  -7   1    3281     307                                                        4172  -13.85    0.01  1.0000
  -4  -4  -1    1437      84                                                         991  -12.18    0.02  1.0000
  -4  -4  -1    1583      81                                                        1113  -12.18    0.02  1.0000
   4  -8   1    1538      82                                                        1075  -12.17   -0.12  1.0000
  -8   4   1    1446      84                                                        1001  -12.12    0.13  1.0000
  -5  -4  -1    4188     359                                                        4418    3.32   -0.02  1.0000
  -5  -4  -1    4744     341                                                        4988    3.32   -0.02  1.0000
  -9   5   1    4158     359                                                        4389    3.35   -0.02  1.0000
   4  -9   1    4490     341                                                        4722    3.25   -0.06  1.0000
  -5  -3  -1     599      39                                                         492    4.34    0.10  1.0000
  -5  -3  -1     479      39                                                         384    4.34    0.10  1.0000
  -8   5   1     501      38                                                         404    4.33    0.07  1.0000
  -5  -2  -1     138      13                                                          75    5.90    0.10  1.0000
  -5  -2  -1     163      14                                                          93    5.90    0.10  1.0000
  -5  -1  -1    2411     179                                                        2465    1.03   -0.02  1.0000
  -5  -1  -1    2296     190                                                        2348    1.03   -0.02  1.0000
   1  -6   1    2569     180                                                        2617    0.89    0.07  1.0000
  -6   5   1    2216     189                                                        2266    1.00    0.07  1.0000
  -5   0  -1     331      50                                                         533   -9.27   -0.16  1.0000
  -5   0  -1     349      48                                                         556   -9.27   -0.16  1.0000
   0  -5   1     400      51                                                         623   -9.39    0.00  1.0000
   0  -5   1     365      48                                                         579   -9.39    0.00  1.0000
   0  -5   1     400      51                                                         623   -9.39    0.00  1.0000
  -5   1  -1    1452     134                                                        1813    8.48    0.05  1.0000
  -1  -4   1    1540     133                                                        1909    8.44   -0.04  1.0000
  -1  -4   1    1315     141                                                        1658    8.44   -0.04  1.0000
   3  -5  -1     374      20                                                         248    6.83   -0.08  1.0000
  -5   2  -1     271      27                                                         167    6.75    0.23  1.0000
   3  -5  -1     319      23                                                         203    6.83   -0.08  1.0000
  -2  -3   1     314      24                                                         198    6.90   -0.05  1.0000
  -2  -3   1     315      22                                                         199    6.90   -0.05  1.0000
   2  -5  -1    5388     619                                                        8586  -36.48    0.02  1.0000
  -3  -2   1    5883     655                                                        9215  -36.55    0.03  1.0000
   5  -3   1    4626     619                                                        7624  -36.55   -0.05  1.0000
   1  -5  -1   13908    1063                                                       19724  -42.63    0.07  1.0000
   1  -5  -1   12830    1363                                                       18436  -42.63    0.07  1.0000
   5  -4   1   12351    1363                                                       17865  -42.66    0.13  1.0000
  -5   0   1    3051     164                                                        2218  -15.41   -0.16  1.0000
   5  -5   1    2760     155                                                        1974  -15.37    0.18  1.0000
  -1  -5  -1      73      13                                                          48    3.07    0.02  1.0000
   5  -6   1      84      12                                                          57    3.03    0.14  1.0000
  -6   1   1      59      12                                                          37    3.07   -0.06  1.0000
  -2  -5  -1      32      13                                                          38    1.00   -0.15  1.0000
  -2  -5  -1      27      10                                                          33    1.00   -0.15  1.0000
   5  -7   1      31      13                                                          38    1.08    0.08  1.0000
   5  -7   1      23      13                                                          29    1.08    0.08  1.0000
  -7   2   1      32      11                                                          39    1.07   -0.04  1.0000
  -3  -5  -1    1172      70                                                         950   -6.45   -0.17  1.0000
  -3  -5  -1    1016      72                                                         810   -6.45   -0.17  1.0000
  -8   3   1    1108      72                                                         890   -6.55    0.01  1.0000
   5  -8   1    1074      70                                                         861   -6.49    0.03  1.0000
  -4  -5  -1     163      28                                                         205   -2.93   -0.10  1.0000
  -4  -5  -1     136      25                                                         174   -2.93   -0.10  1.0000
   5  -9   1     123      22                                                         159   -2.85   -0.07  1.0000
  -9   4   1     142      26                                                         180   -2.89    0.07  1.0000
  -5  -5  -1     599      57                                                         600   -0.04   -0.05  1.0000
  -5  -5  -1     681      55                                                         682   -0.04   -0.05  1.0000
 -10   5   1     606      56                                                         610   -0.15   -0.02  1.0000
   5 -10   1     689      57                                                         687    0.08   -0.13  1.0000
  -6  -5  -1     853      91                                                         975   -3.83    0.02  1.0000
  -6  -5  -1     885      80                                                        1009   -3.83    0.02  1.0000
  -6  -5  -1     911      76                                                        1037   -3.83    0.02  1.0000
   5 -11   1     780      78                                                         897   -3.83   -0.07  1.0000
 -11   6   1     694      78                                                         804   -3.82    0.01  1.0000
  -6  -4  -1    1358      95                                                        1314    1.15   -0.13  1.0000
  -6  -4  -1    1267     100                                                        1224    1.15   -0.13  1.0000
 -10   6   1    1174      99                                                        1139    0.97   -0.05  1.0000
   4 -10   1    1295      98                                                        1260    0.93   -0.10  1.0000
  -6  -3  -1    1746      92                                                        1315   10.46   -0.05  1.0000
  -6  -3  -1    1548      96                                                        1144   10.46   -0.05  1.0000
  -9   6   1    1459      95                                                        1069   10.43   -0.08  1.0000
   3  -9   1    1665      93                                                        1244   10.48   -0.07  1.0000
  -6  -2  -1     221      40                                                         466   12.71    0.06  1.0000
  -8   6   1     173      39                                                         395   12.72    0.10  1.0000
  -6  -1  -1      49      10                                                          21    4.57    0.01  1.0000
  -6  -1  -1      39      11                                                          15    4.57    0.01  1.0000
  -7   6   1      29       9                                                           9    4.49    0.10  1.0000
   1  -7   1      44      14                                                          18    4.53   -0.05  1.0000
   1  -7   1      23      16                                                           6    4.53   -0.05  1.0000
  -6   0  -1     544      43                                                         512    1.31   -0.23  1.0000
  -6   0  -1     504      46                                                         473    1.31   -0.23  1.0000
   0  -6   1     586      47                                                         551    1.40    0.04  1.0000
   0  -6   1     578      45                                                         543    1.40    0.04  1.0000
  -6   1  -1     263      45                                                         564   14.28   -0.30  1.0000
   5  -6  -1     230      43                                                         519   14.46    0.20  1.0000
  -1  -5   1     207      46                                                         482   14.34   -0.03  1.0000
  -1  -5   1     240      44                                                         532   14.34   -0.03  1.0000
   4  -6  -1     229      12                                                          52   15.13    0.05  1.0000
   4  -6  -1     197      11                                                          37   15.13    0.05  1.0000
   6  -2   1     232      13                                                          53   15.13    0.07  1.0000
  -2  -4   1     206      11                                                          40   15.35   -0.19  1.0000
  -2  -4   1     160      12                                                          21   15.35   -0.19  1.0000
   3  -6  -1    2286     152                                                        2081   -4.16    0.02  1.0000
  -3  -3   1    2229     151                                                        2024   -4.22   -0.08  1.0000
  -3  -3   1    2261     160                                                        2054   -4.22   -0.08  1.0000
   6  -3   1    2200     151                                                        1996   -4.21   -0.01  1.0000
   2  -6  -1     707      33                                                         370  -13.95    0.06  1.0000
   2  -6  -1     626      27                                                         312  -13.95    0.06  1.0000
   6  -4   1     690      32                                                         356  -14.03    0.11  1.0000
  -4  -2   1     660      34                                                         336  -13.93    0.04  1.0000
   1  -6  -1    6114     544                                                        7427  -15.13    0.12  1.0000
   1  -6  -1    6582     425                                                        7941  -15.13    0.12  1.0000
   6  -5   1    5688     544                                                        6946  -15.01    0.23  1.0000
   6  -6   1    1610     143                                                        1925   -7.11    0.14  1.0000
  -6   0   1    1601     151                                                        1920   -7.22    0.00  1.0000
  -1  -6  -1     806      71                                                         809    0.12   -0.13  1.0000
   6  -7   1     908      70                                                         912    0.14   -0.06  1.0000
  -7   1   1     952      74                                                         955    0.10    0.16  1.0000
  -2  -6  -1    6888     559                                                        7031   -1.62   -0.17  1.0000
  -2  -6  -1    7667     530                                                        7818   -1.62   -0.17  1.0000
   6  -8   1    7073     529                                                        7201   -1.43   -0.07  1.0000
  -8   2   1    6705     559                                                        6844   -1.60    0.10  1.0000
  -3  -6  -1     511      46                                                         561   -2.05   -0.14  1.0000
  -3  -6  -1     382      44                                                         425   -2.05   -0.14  1.0000
  -9   3   1     430      45                                                         474   -1.98    0.07  1.0000
   6  -9   1     470      46                                                         518   -2.04   -0.03  1.0000
  -4  -6  -1     863      73                                                         792   -2.32   -0.05  1.0000
  -4  -6  -1    1096      72                                                        1016   -2.32   -0.05  1.0000
 -10   4   1     884      73                                                         810   -2.42    0.12  1.0000
   6 -10   1     947      72                                                         873   -2.33   -0.22  1.0000
  -5  -6  -1     816      62                                                         829   -0.44    0.07  1.0000
  -5  -6  -1     704      63                                                         716   -0.44    0.07  1.0000
 -11   5   1     631      63                                                         638   -0.28    0.16  1.0000
   6 -11   1     676      64                                                         687   -0.37   -0.22  1.0000
  -6  -6  -1      40      17                                                          33   -1.05    0.05  1.0000
  -6  -6  -1      70      19                                                          61   -1.05    0.05  1.0000
  -6  -6  -1      45      19                                                          38   -1.05    0.05  1.0000
 -12   6   1      19      16                                                          14   -1.14   -0.07  1.0000
   6 -12   1      39      22                                                          32   -1.16    0.01  1.0000
  -7  -6  -1       2      19                                                           8   -3.00    0.06  1.0000
  -7  -6  -1       2      19                                                           7   -3.00    0.06  1.0000
  -7  -6  -1       3      18                                                           9   -3.00    0.06  1.0000
   6 -13   1       3      22                                                         -16   -3.13    0.03  1.0000
  -7  -5  -1     223      22                                                         135   -6.29    0.03  1.0000
  -7  -5  -1     238      25                                                         147   -6.29    0.03  1.0000
  -7  -5  -1     229      22                                                         140   -6.29    0.03  1.0000
   5 -12   1     226      25                                                         139   -6.13   -0.01  1.0000
  -7  -4  -1     365      32                                                         293   -3.78   -0.11  1.0000
  -7  -4  -1     323      42                                                         255   -3.78   -0.11  1.0000
  -7  -4  -1     333      33                                                         264   -3.78   -0.11  1.0000
   4 -11   1     288      31                                                         224   -3.81   -0.11  1.0000
  -7  -3  -1     307      37                                                         328    1.14   -0.19  1.0000
  -7  -3  -1     354      35                                                         377    1.14   -0.19  1.0000
   3 -10   1     285      39                                                         307    1.25   -0.14  1.0000
  -7  -2  -1      12      15                                                          64    8.81   -0.06  1.0000
  -7  -2  -1      21      15                                                          85    8.81   -0.06  1.0000
   2  -9   1       6      17                                                          51    8.99    0.04  1.0000
  -7  -1  -1     205      36                                                         325    7.07    0.05  1.0000
  -7  -1  -1     259      35                                                         393    7.07    0.05  1.0000
   1  -8   1     255      38                                                         388    7.06   -0.01  1.0000
  -7   0  -1     640      47                                                         595   -1.72    0.02  1.0000
  -7   0  -1     545      49                                                         504   -1.72    0.02  1.0000
   0  -7   1     607      51                                                         565   -1.63   -0.06  1.0000
   0  -7   1     640      49                                                         597   -1.63   -0.06  1.0000
   6  -7  -1    2059     129                                                        1668    8.59    0.06  1.0000
  -1  -6   1    2046     136                                                        1659    8.53    0.06  1.0000
  -1  -6   1    2262     130                                                        1854    8.53    0.06  1.0000
  -7   2  -1     128      33                                                         298   11.30   -0.11  1.0000
   5  -7  -1     135      31                                                         309   11.34    0.02  1.0000
  -2  -5   1     133      32                                                         306   11.32   -0.07  1.0000
  -2  -5   1     169      31                                                         359   11.32   -0.07  1.0000
   4  -7  -1    1259      83                                                        1087   -4.77    0.03  1.0000
  -7   3  -1    1139      84                                                         982   -4.56   -0.13  1.0000
  -3  -4   1    1304      83                                                        1130   -4.71   -0.14  1.0000
  -3  -4   1    1306      88                                                        1132   -4.71   -0.14  1.0000
  -7   4  -1     888      72                                                         824    2.08    0.08  1.0000
   3  -7  -1     980      71                                                         915    2.00   -0.04  1.0000
   7  -4   1     935      70                                                         869    2.08   -0.08  1.0000
  -4  -3   1    1075      75                                                        1005    2.06    0.02  1.0000
   2  -7  -1     423      39                                                         405   -0.84    0.03  1.0000
  -5  -2   1     483      40                                                         461   -0.97    0.02  1.0000
   7  -5   1     418      37                                                         398   -0.94   -0.08  1.0000
   1  -7  -1    6441     358                                                        4879  -19.71    0.04  1.0000
   7  -7   1    1935     218                                                        2947  -19.50   -0.09  1.0000
  -1  -7  -1    2430     130                                                        1789  -13.26   -0.07  1.0000
  -8   1   1    2301     136                                                        1674  -13.37    0.14  1.0000
   7  -8   1    2298     129                                                        1671  -13.37   -0.18  1.0000
  -2  -7  -1    2015     120                                                        1649   -8.10   -0.06  1.0000
  -9   2   1    1899     126                                                        1554   -7.89    0.13  1.0000
   7  -9   1    1869     120                                                        1520   -8.04   -0.11  1.0000
  -3  -7  -1     102      22                                                         150   -4.05   -0.07  1.0000
   7 -10   1      79      21                                                         122   -4.12   -0.09  1.0000
 -10   3   1      82      20                                                         125   -4.08    0.07  1.0000
  -4  -7  -1    5113     357                                                        4997   -1.55    0.01  1.0000
   7 -11   1    5044     357                                                        4924   -1.61   -0.20  1.0000
 -11   4   1    4688     376                                                        4581   -1.50    0.21  1.0000
  -5  -7  -1     568      61                                                         647    3.06    0.01  1.0000
  -5  -7  -1     542      51                                                         620    3.06    0.01  1.0000
   7 -12   1     399      54                                                         469    3.19   -0.11  1.0000
 -12   5   1     368      52                                                         435    3.16    0.08  1.0000
  -6  -7  -1     522      47                                                         402    5.29    0.01  1.0000
  -6  -7  -1     610      58                                                         480    5.29    0.01  1.0000
 -13   6   1     594      48                                                         469    5.16    0.00  1.0000
   7 -13   1     717      52                                                         575    5.31    0.01  1.0000
  -7  -7  -1    1452     148                                                        1531    1.95    0.06  1.0000
  -7  -7  -1    1599     127                                                        1682    1.95    0.06  1.0000
   7 -14   1    1617     130                                                        1704    2.02   -0.07  1.0000
  -8  -7  -1    1493     132                                                        1470   -0.57   -0.08  1.0000
   7 -15   1    1378     115                                                        1361   -0.43   -0.09  1.0000
  -8  -6  -1      18      20                                                          20   -0.33    0.02  1.0000
  -8  -6  -1       5      18                                                           6   -0.33    0.02  1.0000
   6 -14   1       0      22                                                         -11   -0.38   -0.06  1.0000
  -8  -5  -1    1436     115                                                        1426    0.24    0.06  1.0000
  -8  -5  -1    1342     126                                                        1333    0.24    0.06  1.0000
   5 -13   1    1397     111                                                        1385    0.30   -0.02  1.0000
  -8  -4  -1    1622     145                                                        1702    1.87   -0.03  1.0000
  -8  -4  -1    1566     131                                                        1645    1.87   -0.03  1.0000
   4 -12   1    1424     127                                                        1500    1.88    0.00  1.0000
  -8  -3  -1     404      38                                                         419    0.68   -0.11  1.0000
  -8  -3  -1     320      46                                                         333    0.68   -0.11  1.0000
  -8  -3  -1     346      39                                                         360    0.68   -0.11  1.0000
   3 -11   1     297      41                                                         308    0.62   -0.02  1.0000
  -8  -2  -1     329      29                                                         286    2.33   -0.04  1.0000
  -8  -2  -1     288      32                                                         248    2.33   -0.04  1.0000
   2 -10   1     203      28                                                         169    2.39    0.05  1.0000
  -8  -1  -1     249      24                                                         156    6.31    0.07  1.0000
  -8  -1  -1     199      18                                                         117    6.31    0.07  1.0000
   1  -9   1     152      21                                                          83    6.17    0.08  1.0000
  -8   0  -1    1293     102                                                        1347    1.42    0.13  1.0000
  -8   0  -1    1242     109                                                        1295    1.42    0.13  1.0000
   0  -8   1    1351     104                                                        1409    1.47   -0.01  1.0000
  -8   1  -1     132      20                                                         116    1.43    0.30  1.0000
  -1  -7   1     143      18                                                         129    1.35    0.07  1.0000
  -1  -7   1     101      19                                                          89    1.35    0.07  1.0000
   6  -8  -1    1226     112                                                        1498    7.00   -0.13  1.0000
  -8   2  -1    1142     119                                                        1406    7.02    0.20  1.0000
  -2  -6   1    1185     118                                                        1456    7.06    0.14  1.0000
  -2  -6   1    1293     113                                                        1575    7.06    0.14  1.0000
  -8   3  -1     452      56                                                         567   -4.83   -0.43  1.0000
   5  -8  -1     555      53                                                         677   -4.69    0.14  1.0000
  -3  -5   1     559      52                                                         685   -4.81   -0.04  1.0000
  -3  -5   1     504      55                                                         624   -4.81   -0.04  1.0000
  -8   4  -1    1336     123                                                        1398   -1.57   -0.43  1.0000
   4  -8  -1    1554     117                                                        1619   -1.54    0.14  1.0000
  -4  -4   1    1508     123                                                        1572   -1.55   -0.08  1.0000
  -4  -4   1    1523     116                                                        1588   -1.55   -0.08  1.0000
   3  -8  -1    2772     261                                                        3465   11.77    0.08  1.0000
  -5  -3   1    2898     276                                                        3611   11.85    0.00  1.0000
   2  -8  -1    3836     287                                                        4011   -2.65    0.10  1.0000
  -6  -2   1    3779     303                                                        3966   -2.84   -0.03  1.0000
   8  -6   1    3528     286                                                        3705   -2.79    0.02  1.0000
   1  -8  -1     919     112                                                        1456  -14.87    0.02  1.0000
   8  -7   1     911     111                                                        1446  -14.86   -0.01  1.0000
  -7  -1   1     963     117                                                        1507  -14.74   -0.03  1.0000
   0  -8  -1    3017     179                                                        2448  -10.32    0.00  1.0000
   8  -8   1    2922     178                                                        2368  -10.21   -0.12  1.0000
  -8   0   1    2924     188                                                        2364  -10.32   -0.07  1.0000
  -1  -8  -1     814      78                                                        1000   -5.87    0.02  1.0000
  -1  -8  -1     807      78                                                         993   -5.87    0.02  1.0000
   8  -9   1     782      77                                                         964   -5.84   -0.14  1.0000
  -9   1   1     716      80                                                         892   -5.88   -0.05  1.0000
  -2  -8  -1    2804     206                                                        2921   -2.07   -0.05  1.0000
 -10   2   1    2498     216                                                        2609   -2.07   -0.07  1.0000
   8 -10   1    2613     205                                                        2719   -1.95   -0.09  1.0000
  -3  -8  -1    2676     193                                                        2702   -0.47   -0.01  1.0000
 -11   3   1    2519     203                                                        2546   -0.50   -0.12  1.0000
   8 -11   1    2443     193                                                        2465   -0.43    0.08  1.0000
  -4  -8  -1     123      22                                                          81   -3.98    0.02  1.0000
  -4  -8  -1     167      21                                                         117   -3.98    0.02  1.0000
   8 -12   1      98      22                                                          60   -4.04    0.12  1.0000
 -12   4   1     109      19                                                          69   -4.05   -0.19  1.0000
  -5  -8  -1      28      21                                                          32   -0.61   -0.05  1.0000
  -5  -8  -1      18      19                                                          21   -0.61   -0.05  1.0000
 -13   5   1       1      17                                                           2   -0.72   -0.16  1.0000
   8 -13   1       0      21                                                          -1   -0.54    0.04  1.0000
  -6  -8  -1     732      58                                                         633    3.58    0.04  1.0000
  -6  -8  -1     749      71                                                         649    3.58    0.04  1.0000
 -14   6   1     711      60                                                         610    3.71    0.06  1.0000
   8 -14   1     720      61                                                         620    3.65   -0.06  1.0000
  -7  -8  -1      36      24                                                          44   -1.15    0.02  1.0000
   8 -15   1      11      24                                                          16   -1.21   -0.04  1.0000
  -8  -8  -1     391      63                                                         427   -1.69   -0.04  1.0000
   8 -16   1     492      56                                                         536   -1.84    0.04  1.0000
   8 -16   1     417      48                                                         458   -1.84    0.04  1.0000
  -9  -8  -1     612      70                                                         593    0.72   -0.02  1.0000
  17  -9  -1     514      56                                                         497    0.70   -0.01  1.0000
  17  -9  -1     424      51                                                         409    0.70   -0.01  1.0000
   8 -17   1     503      51                                                         490    0.56    0.07  1.0000
   9   8   1     554      47                                                         536    0.72    0.02  1.0000
  -9  -7  -1      86      27                                                          83    0.32   -0.09  1.0000
   7 -16   1     124      29                                                         122    0.21    0.05  1.0000
   7 -16   1     118      22                                                         116    0.21    0.05  1.0000
  -9  -6  -1      90      26                                                          93   -0.34   -0.11  1.0000
   6 -15   1     132      28                                                         138   -0.50    0.03  1.0000
  -9  -5  -1       8      20                                                          19    3.04    0.00  1.0000
  -9  -5  -1       0      18                                                           2    3.04    0.00  1.0000
   5 -14   1       2      23                                                         -33    2.93   -0.02  1.0000
  -9  -4  -1    1685     136                                                        1448    5.67    0.02  1.0000
  -9  -4  -1    1812     124                                                        1566    5.67    0.02  1.0000
   4 -13   1    1718     119                                                        1480    5.65    0.01  1.0000
  -9  -3  -1     128      24                                                         121    0.58   -0.04  1.0000
  -9  -3  -1     218      31                                                         209    0.58   -0.04  1.0000
   3 -12   1     174      26                                                         167    0.50    0.05  1.0000
  -9  -2  -1     917      85                                                         861   -1.79   -0.01  1.0000
  -9  -2  -1     974      77                                                         916   -1.79   -0.01  1.0000
   2 -11   1     942      75                                                         889   -1.67    0.04  1.0000
  -9  -1  -1    1678     128                                                        1638    0.93    0.04  1.0000
  -9  -1  -1    1478     140                                                        1441    0.93    0.04  1.0000
   1 -10   1    1699     123                                                        1662    0.85   -0.01  1.0000
  -9   0  -1      31      14                                                          33    0.31   -0.04  1.0000
   0  -9   1       0      19                                                         -43    0.47   -0.07  1.0000
  -9   1  -1     579      52                                                         575    0.15    0.03  1.0000
  -1  -8   1     592      52                                                         585    0.26   -0.06  1.0000
   7  -9  -1     503      40                                                         443    2.63   -0.14  1.0000
  -9   2  -1     501      42                                                         443    2.51    0.25  1.0000
  -2  -7   1     487      41                                                         429    2.58    0.08  1.0000
  -2  -7   1     421      41                                                         367    2.58    0.08  1.0000
  -9   3  -1      70      14                                                          43   -3.44   -0.33  1.0000
   6  -9  -1      57      16                                                          33   -3.45    0.13  1.0000
  -3  -6   1      60      14                                                          36   -3.33    0.05  1.0000
  -3  -6   1      77      14                                                          49   -3.33    0.05  1.0000
  -9   4  -1      98      16                                                          66   -3.32   -0.93  1.0000
   5  -9  -1      70      16                                                          54   -3.26    0.26  1.0000
  -4  -5   1      97      15                                                          74   -3.39   -0.15  1.0000
  -4  -5   1      73      15                                                          53   -3.39   -0.15  1.0000
  -9   5  -1    3865     286                                                        3309    8.81   -0.45  1.0000
   4  -9  -1    4382     271                                                        3793    8.72    0.10  1.0000
  -5  -4   1    4434     270                                                        3838    8.79   -0.06  1.0000
  -5  -4   1    4319     286                                                        3731    8.79   -0.06  1.0000
   3  -9  -1    3164     273                                                        3707    8.77    0.02  1.0000
  -6  -3   1    3118     288                                                        3661    8.83    0.04  1.0000
   2  -9  -1     986      88                                                        1081    2.79    0.01  1.0000
   9  -7   1     966      86                                                        1060    2.81    0.08  1.0000
  -7  -2   1    1068      91                                                        1170    2.87    0.04  1.0000
   1  -9  -1    8661     594                                                        8192    4.84   -0.02  1.0000
   9  -8   1    8406     593                                                        7936    4.92   -0.04  1.0000
  -8  -1   1    8626     627                                                        8157    4.85    0.02  1.0000
   0  -9  -1     335      31                                                         262    3.99    0.05  1.0000
   9  -9   1     207      24                                                         149    4.12   -0.04  1.0000
  -9   0   1     272      30                                                         206    4.07   -0.04  1.0000
  -1  -9  -1    1732     132                                                        1707   -0.57    0.02  1.0000
   9 -10   1    1832     132                                                        1801   -0.69   -0.01  1.0000
 -10   1   1    1707     139                                                        1678   -0.66   -0.12  1.0000
  -2  -9  -1     168      23                                                         173    0.38   -0.06  1.0000
   9 -11   1     104      22                                                         107    0.32    0.10  1.0000
 -11   2   1      80      21                                                          83    0.31   -0.11  1.0000
 -11   2   1     110      20                                                         114    0.31   -0.11  1.0000
  -3  -9  -1     219      30                                                         141   -5.52    0.08  1.0000
   9 -12   1     212      25                                                         134   -5.63    0.29  1.0000
 -12   3   1     240      24                                                         159   -5.48   -0.23  1.0000
 -12   3   1     221      23                                                         143   -5.48   -0.23  1.0000
  -4  -9  -1     630      77                                                         985  -11.89    0.02  1.0000
   9 -13   1     541      79                                                         880  -12.13    0.23  1.0000
 -13   4   1     572      81                                                         922  -12.21   -0.31  1.0000
  -5  -9  -1      44      21                                                          78   -4.17   -0.06  1.0000
  -5  -9  -1      21      24                                                          46   -4.17   -0.06  1.0000
 -14   5   1       3      18                                                          15   -4.07    0.02  1.0000
   9 -14   1       1      23                                                           9   -4.12   -0.07  1.0000
  -6  -9  -1       6      24                                                           6    0.16    0.00  1.0000
  -6  -9  -1      49      21                                                          50    0.16    0.00  1.0000
   9 -15   1      11      25                                                          12    0.27   -0.11  1.0000
 -15   6   1       1      19                                                           1    0.16    0.05  1.0000
  16  -7  -1      54      26                                                          68   -1.67    0.03  1.0000
  -7  -9  -1      51      28                                                          63   -1.52    0.06  1.0000
   9 -16   1      33      27                                                          44   -1.61    0.07  1.0000
   9 -16   1      21      20                                                          29   -1.61    0.07  1.0000
   9 -16   1       1      32                                                         -26   -1.61    0.07  1.0000
  -8  -9  -1       3      27                                                           2    0.91    0.02  1.0000
  17  -8  -1       0      24                                                          -7    0.97   -0.05  1.0000
  17  -8  -1       0      18                                                         -17    0.97   -0.05  1.0000
   9 -17   1       0      19                                                         -28    0.97    0.04  1.0000
   9 -17   1       0      33                                                         -20    0.97    0.04  1.0000
   8   9   1       0      15                                                          -1    0.91   -0.02  1.0000
  18  -9  -1       0      27                                                         -14    1.32   -0.01  1.0000
  -9  -9  -1      31      31                                                          39    1.30   -0.09  1.0000
  18  -9  -1       1      20                                                           3    1.32   -0.01  1.0000
   9 -18   1       1      21                                                         -14    1.45   -0.01  1.0000
   9   9   1      23      16                                                          30    1.30    0.09  1.0000
  19 -10  -1      95      32                                                          95   -0.05    0.01  1.0000
 -10  -9  -1      78      37                                                          77   -0.07    0.00  1.0000
  19 -10  -1     115      28                                                         114   -0.05    0.01  1.0000
  10   9   1     135      21                                                         134   -0.07    0.00  1.0000
   9 -19   1     117      25                                                         117   -0.02    0.05  1.0000
   9 -19   1      17      41                                                          17   -0.02    0.05  1.0000
  18 -10  -1       0      26                                                          -6   -0.13   -0.03  1.0000
 -10  -8  -1       2      19                                                           2   -0.09   -0.01  1.0000
 -10  -8  -1      23      30                                                          23   -0.09   -0.01  1.0000
  18 -10  -1       0      22                                                         -38   -0.13   -0.03  1.0000
  10   8   1      13      16                                                          13   -0.09    0.01  1.0000
   8 -18   1       0      19                                                          -7   -0.17    0.04  1.0000
 -10  -7  -1     530      47                                                         540    0.40   -0.02  1.0000
  17 -10  -1     382      55                                                         388    0.31   -0.03  1.0000
 -10  -7  -1     519      70                                                         529    0.40   -0.02  1.0000
  10   7   1     571      48                                                         581    0.40    0.02  1.0000
   7 -17   1     546      52                                                         554    0.33    0.07  1.0000
 -10  -6  -1     302      51                                                         288   -0.78   -0.07  1.0000
  10   6   1     254      32                                                         241   -0.78    0.07  1.0000
   6 -16   1     288      35                                                         272   -0.89    0.14  1.0000
   6 -16   1     231      35                                                         217   -0.89    0.14  1.0000
 -10  -5  -1      60      22                                                          69   -1.09   -0.05  1.0000
 -10  -5  -1      78      24                                                          89   -1.09   -0.05  1.0000
   5 -15   1      32      26                                                          40   -1.20    0.07  1.0000
 -10  -4  -1     944     101                                                        1008    1.94   -0.01  1.0000
 -10  -4  -1    1041      93                                                        1108    1.94   -0.01  1.0000
   4 -14   1     998      90                                                        1067    2.05    0.01  1.0000
 -10  -3  -1     411      51                                                         368   -2.07   -0.03  1.0000
 -10  -3  -1     460      45                                                         414   -2.07   -0.03  1.0000
   3 -13   1     476      48                                                         430   -2.06    0.05  1.0000
 -10  -2  -1     610      70                                                         779   -6.07   -0.03  1.0000
 -10  -2  -1     539      77                                                         698   -6.07   -0.03  1.0000
   2 -12   1     699      69                                                         873   -5.89    0.03  1.0000
 -10  -1  -1     291      36                                                         257   -1.97   -0.02  1.0000
 -10  -1  -1     247      41                                                         215   -1.97   -0.02  1.0000
   1 -11   1     377      38                                                         336   -2.05   -0.05  1.0000
 -10   0  -1      37      15                                                          29   -1.35   -0.06  1.0000
 -10   0  -1      36      17                                                          28   -1.35   -0.06  1.0000
  10   0   1       6      34                                                           3   -1.35    0.06  1.0000
   0 -10   1      11      20                                                           7   -1.41   -0.06  1.0000
 -10   1  -1     262      34                                                         309   -2.65   -0.12  1.0000
 -10   1  -1     212      42                                                         255   -2.65   -0.12  1.0000
  -1  -9   1     214      37                                                         257   -2.68   -0.01  1.0000
 -10   2  -1    2260     185                                                        2260   -0.01    0.07  1.0000
  -2  -8   1    2430     176                                                        2423   -0.14   -0.03  1.0000
   7 -10  -1     420      36                                                         320   -4.95    0.06  1.0000
 -10   3  -1     390      35                                                         294   -4.96    0.05  1.0000
  -3  -7   1     375      35                                                         281   -4.95    0.03  1.0000
  -3  -7   1     322      33                                                         235   -4.95    0.03  1.0000
   6 -10  -1     469      53                                                         660   -7.65    0.12  1.0000
 -10   4  -1     384      54                                                         556   -7.54   -0.39  1.0000
  -4  -6   1     371      54                                                         543   -7.65   -0.09  1.0000
  -4  -6   1     461      52                                                         651   -7.65   -0.09  1.0000
   5 -10  -1    1274      93                                                        1225   -1.32    0.05  1.0000
 -10   5  -1    1146      97                                                        1099   -1.32   -0.41  1.0000
  -5  -5   1    1268      98                                                        1221   -1.27   -0.15  1.0000
  -5  -5   1    1268      92                                                        1221   -1.27   -0.15  1.0000
   4 -10  -1     331      35                                                         284   -2.55   -0.09  1.0000
 -10   6  -1     241      32                                                         201   -2.58   -0.11  1.0000
  -6  -4   1     324      34                                                         276   -2.64    0.00  1.0000
   3 -10  -1      18      20                                                          35   -3.30   -0.07  1.0000
 -10   7  -1       6      15                                                          17   -3.29    0.00  1.0000
  -7  -3   1      33      17                                                          54   -3.16    0.06  1.0000
   2 -10  -1    1701     151                                                        1908    4.62   -0.03  1.0000
  -8  -2   1    1840     159                                                        2055    4.62    0.03  1.0000
   1 -10  -1    3372     282                                                        3729    5.68   -0.02  1.0000
  -9  -1   1    3504     297                                                        3865    5.64    0.05  1.0000
   0 -10  -1    1179     106                                                        1288   -2.93    0.08  1.0000
 -10   0   1    1246     123                                                        1354   -2.83   -0.05  1.0000
 -10   0   1    1317     111                                                        1428   -2.83   -0.05  1.0000
 -11   1   1     488      42                                                         420   -3.01   -0.07  1.0000
  10 -11   1     364      45                                                         307   -2.93    0.10  1.0000
 -11   1   1     395      48                                                         334   -3.01   -0.07  1.0000
  -2 -10  -1      18      19                                                          18   -0.10   -0.03  1.0000
 -12   2   1       0      16                                                         -30    0.04    0.12  1.0000
 -12   2   1       0      17                                                         -10    0.04    0.12  1.0000
  -3 -10  -1     622      64                                                         762   -5.06    0.07  1.0000
 -13   3   1     615      66                                                         756   -5.12    0.01  1.0000
  10 -13   1     563      65                                                         695   -4.98    0.06  1.0000
 -13   3   1     511      72                                                         640   -5.12    0.01  1.0000
  -4 -10  -1     927      98                                                         769   -5.14   -0.01  1.0000
  -4 -10  -1    1144      80                                                         968   -5.14   -0.01  1.0000
  10 -14   1    1230      83                                                        1050   -5.06   -0.04  1.0000
 -14   4   1    1150      83                                                         974   -5.13    0.06  1.0000
  -5 -10  -1     267      37                                                         271    0.22   -0.08  1.0000
  -5 -10  -1     314      57                                                         318    0.22   -0.08  1.0000
 -15   5   1     197      30                                                         201    0.26    0.12  1.0000
  10 -15   1     178      33                                                         183    0.35   -0.15  1.0000
  -6 -10  -1       9      32                                                           4    2.05   -0.01  1.0000
  16  -6  -1     111      24                                                          90    2.00    0.03  1.0000
  16  -6  -1      64      18                                                          48    2.00    0.03  1.0000
  -6 -10  -1      91      23                                                          72    2.05   -0.01  1.0000
  10 -16   1       1      34                                                         -37    2.08   -0.02  1.0000
 -16   6   1      75      22                                                          58    2.00   -0.03  1.0000
  10 -16   1     125      28                                                         102    2.08   -0.02  1.0000
  10 -16   1     115      22                                                          93    2.08   -0.02  1.0000
  17  -7  -1     401      47                                                         437    1.65   -0.06  1.0000
  17  -7  -1     508      54                                                         548    1.65   -0.06  1.0000
   7  10   1     448      46                                                         485    1.64   -0.05  1.0000
  10 -17   1     427      49                                                         462    1.57    0.04  1.0000
  18  -8  -1     223      37                                                         260    2.26   -0.09  1.0000
  -8 -10  -1     196      42                                                         231    2.30   -0.08  1.0000
  18  -8  -1     200      37                                                         235    2.26   -0.09  1.0000
   8  10   1     211      31                                                         248    2.30    0.08  1.0000
  10 -18   1     122      30                                                         150    2.27   -0.04  1.0000
  -9 -10  -1      13      36                                                          10    0.73   -0.11  1.0000
  19  -9  -1      63      24                                                          56    0.87    0.01  1.0000
  19  -9  -1      46      30                                                          40    0.87    0.01  1.0000
  10 -19   1       0      40                                                         -52    0.71   -0.01  1.0000
  10 -19   1      41      23                                                          36    0.71   -0.01  1.0000
   9  10   1      57      18                                                          51    0.73    0.11  1.0000
  20 -10  -1       1      25                                                         -24   -1.37    0.04  1.0000
 -10 -10  -1       1      38                                                           2   -1.28    0.02  1.0000
  20 -10  -1       1      31                                                          -9   -1.37    0.04  1.0000
  10  10   1       2      17                                                           4   -1.28   -0.02  1.0000
  10 -20   1       1      41                                                         -37   -1.44    0.06  1.0000
  10 -20   1       1      22                                                         -19   -1.44    0.06  1.0000
  21 -11  -1      20      35                                                          14   -1.34   -0.03  1.0000
 -11 -10  -1      65      40                                                          53   -1.43    0.02  1.0000
  21 -11  -1      49      32                                                          40   -1.34   -0.03  1.0000
  10 -21   1       1      43                                                         -20   -1.53    0.03  1.0000
  20 -11  -1      11      30                                                           9    0.50   -0.03  1.0000
 -11  -9  -1      91      39                                                          86    0.51    0.02  1.0000
  20 -11  -1      41      34                                                          38    0.50   -0.03  1.0000
   9 -20   1       0      42                                                         -47    0.57    0.03  1.0000
   9 -20   1     142      26                                                         135    0.57    0.03  1.0000
  11   9   1     160      22                                                         153    0.51   -0.02  1.0000
  19 -11  -1      11      30                                                           9    0.67   -0.02  1.0000
  19 -11  -1      22      27                                                          19    0.67   -0.02  1.0000
 -11  -8  -1       0      32                                                          -5    0.53    0.02  1.0000
 -11  -8  -1      19      20                                                          17    0.53    0.02  1.0000
   8 -19   1      37      22                                                          33    0.62   -0.03  1.0000
   8 -19   1       0      39                                                         -28    0.62   -0.03  1.0000
  11   8   1      35      17                                                          32    0.53   -0.02  1.0000
  18 -11  -1      65      28                                                          60   -0.58   -0.04  1.0000
 -11  -7  -1     137      33                                                         128   -0.70   -0.04  1.0000
  18 -11  -1     103      30                                                          97   -0.58   -0.04  1.0000
 -11  -7  -1     128      22                                                         120   -0.70   -0.04  1.0000
   7 -18   1      86      24                                                          80   -0.62   -0.14  1.0000
  11   7   1     148      20                                                         139   -0.70    0.04  1.0000
   7 -18   1       0      36                                                         -32   -0.62   -0.14  1.0000
 -11  -6  -1     128      21                                                         133   -0.38   -0.09  1.0000
  17 -11  -1      63      26                                                          67   -0.43    0.09  1.0000
 -11  -6  -1     103      31                                                         107   -0.38   -0.09  1.0000
  11   6   1     143      21                                                         148   -0.38    0.09  1.0000
   6 -17   1     129      24                                                         132   -0.27   -0.07  1.0000
 -11  -5  -1     472      53                                                         478   -0.27   -0.04  1.0000
 -11  -5  -1     480      63                                                         486   -0.27   -0.04  1.0000
 -11  -5  -1     496      44                                                         502   -0.27   -0.04  1.0000
   5 -16   1     428      48                                                         436   -0.35   -0.04  1.0000
   5 -16   1     431      56                                                         439   -0.35   -0.04  1.0000
  11   5   1     480      45                                                         486   -0.27    0.04  1.0000
 -11  -4  -1     624      66                                                         627    0.10    0.04  1.0000
 -11  -4  -1     508      58                                                         510    0.10    0.04  1.0000
 -11  -3  -1      77      23                                                          89   -1.20    0.01  1.0000
 -11  -3  -1      63      22                                                          74   -1.20    0.01  1.0000
  11   3   1      14      38                                                          19   -1.20   -0.01  1.0000
   3 -14   1      84      26                                                          97   -1.28    0.03  1.0000
 -11  -2  -1    1550     157                                                        1723   -4.05   -0.02  1.0000
 -11  -2  -1    1604     143                                                        1780   -4.05   -0.02  1.0000
   2 -13   1    1594     137                                                        1767   -4.01    0.00  1.0000
 -11  -1  -1    1634     137                                                        1527   -2.56    0.01  1.0000
 -11  -1  -1    1639     125                                                        1531   -2.56    0.01  1.0000
   1 -12   1    1604     120                                                        1495   -2.63   -0.07  1.0000
 -11   0  -1       0      17                                                          -3   -0.19    0.01  1.0000
 -11   0  -1      21      18                                                          22   -0.19    0.01  1.0000
   0 -11   1      24      21                                                          26   -0.38   -0.05  1.0000
  11   0   1       0      35                                                         -41   -0.19   -0.01  1.0000
   0 -11   1       0      34                                                         -35   -0.38   -0.05  1.0000
 -11   1  -1     381      51                                                         448   -3.10    0.04  1.0000
 -11   1  -1     366      43                                                         431   -3.10    0.04  1.0000
  -1 -10   1     265      45                                                         323   -3.19    0.10  1.0000
 -11   2  -1      21      15                                                          22   -3.62    0.10  1.0000
 -11   2  -1      15      18                                                          15   -3.62    0.10  1.0000
  11  -2   1       4      33                                                          -4   -3.62   -0.10  1.0000
  -2  -9   1       4      29                                                         -36   -3.76    0.10  1.0000
  -2  -9   1       4      20                                                           0   -3.76    0.10  1.0000
   8 -11  -1     824      57                                                         694   -4.46    0.05  1.0000
 -11   3  -1     671      65                                                         554   -4.48    0.03  1.0000
 -11   3  -1     768      57                                                         643   -4.48    0.03  1.0000
  -3  -8   1     705      56                                                         590   -4.30    0.01  1.0000
  -3  -8   1     691      74                                                         577   -4.30    0.01  1.0000
   7 -11  -1    1222     104                                                        1464   -6.27    0.04  1.0000
 -11   4  -1    1064     109                                                        1298   -6.46   -0.03  1.0000
  -4  -7   1    1128     123                                                        1367   -6.42   -0.03  1.0000
  -4  -7   1    1091     103                                                        1326   -6.42   -0.03  1.0000
  -4  -7   1     971     109                                                        1194   -6.42   -0.03  1.0000
   6 -11  -1      26      18                                                          14   -2.58    0.02  1.0000
 -11   5  -1       2      15                                                          -3   -2.61    0.05  1.0000
  -5  -6   1       2      19                                                          -1   -2.49   -0.02  1.0000
  -5  -6   1      29      15                                                          17   -2.49   -0.02  1.0000
  -5  -6   1       2      16                                                         -27   -2.49   -0.02  1.0000
   5 -11  -1      34      20                                                           4   -7.31   -0.01  1.0000
 -11   6  -1      69      16                                                          20   -7.33   -0.06  1.0000
  -6  -5   1      15      17                                                         -15   -7.30   -0.03  1.0000
  -6  -5   1     100      18                                                          38   -7.30   -0.03  1.0000
 -11   7  -1    1740     203                                                        2384  -13.47   -0.06  1.0000
   4 -11  -1    2129     195                                                        2831  -13.39   -0.05  1.0000
  -7  -4   1    1968     204                                                        2650  -13.47   -0.03  1.0000
  -7  -4   1    1810     224                                                        2466  -13.47   -0.03  1.0000
   3 -11  -1     548      55                                                         634   -3.37   -0.02  1.0000
 -11   8  -1     435      52                                                         511   -3.31    0.00  1.0000
  -8  -3   1     474      62                                                         553   -3.29   -0.03  1.0000
  -8  -3   1     521      56                                                         603   -3.29   -0.03  1.0000
   2 -11  -1     515      54                                                         623    4.27   -0.04  1.0000
  -9  -2   1     425      61                                                         521    4.20   -0.04  1.0000
  -9  -2   1     440      55                                                         538    4.20   -0.04  1.0000
   1 -11  -1     494      51                                                         546   -2.15    0.01  1.0000
 -10  -1   1     471      59                                                         521   -2.12   -0.04  1.0000
 -10  -1   1     461      52                                                         510   -2.12   -0.04  1.0000
   0 -11  -1     175      23                                                         127   -3.69    0.10  1.0000
 -11   0   1     155      24                                                         110   -3.73   -0.12  1.0000
 -11   0   1     195      22                                                         144   -3.73   -0.12  1.0000
  -1 -11  -1      40      21                                                          48    1.13    0.07  1.0000
  12  -1  -1       0      36                                                         -41    1.18    0.03  1.0000
 -12   1   1      20      18                                                          26    1.18   -0.03  1.0000
 -12   1   1       3      18                                                           6    1.18   -0.03  1.0000
  -2 -11  -1     188      26                                                         155    2.37   -0.04  1.0000
 -13   2   1     155      25                                                         126    2.28    0.08  1.0000
 -13   2   1     190      25                                                         158    2.28    0.08  1.0000
  -3 -11  -1      47      21                                                          35    1.79   -0.04  1.0000
 -14   3   1       1      19                                                          -8    1.88    0.04  1.0000
 -14   3   1       1      19                                                         -21    1.88    0.04  1.0000
  -4 -11  -1      94      24                                                          89   -0.50    0.01  1.0000
 -15   4   1      87      23                                                          82   -0.50   -0.09  1.0000
  16  -5  -1     313      35                                                         307    0.33    0.20  1.0000
  16  -5  -1     313      43                                                         307    0.33    0.20  1.0000
  11 -16   1     340      40                                                         334    0.30    0.16  1.0000
 -16   5   1     276      43                                                         270    0.33   -0.20  1.0000
  -6 -11  -1      23      35                                                          15    1.73   -0.01  1.0000
  17  -6  -1      91      19                                                          74    1.79    0.03  1.0000
  17  -6  -1     110      26                                                          91    1.79    0.03  1.0000
  11 -17   1      82      22                                                          67    1.64    0.00  1.0000
  11 -17   1       1      36                                                         -32    1.64    0.00  1.0000
   6  11   1      98      18                                                          81    1.73    0.01  1.0000
  18  -7  -1       0      25                                                         -11   -0.04   -0.12  1.0000
  18  -7  -1       0      18                                                         -10   -0.04   -0.12  1.0000
  -7 -11  -1       8      36                                                           8    0.10   -0.02  1.0000
  11 -18   1       0      21                                                          -2    0.00   -0.06  1.0000
   7  11   1       0      16                                                          -3    0.10    0.02  1.0000
  11 -18   1       0      37                                                         -84    0.00   -0.06  1.0000
  19  -8  -1      57      31                                                          50    0.91   -0.10  1.0000
  -8 -11  -1      16      38                                                          12    0.91   -0.06  1.0000
  19  -8  -1      86      24                                                          77    0.91   -0.10  1.0000
  11 -19   1      67      24                                                          60    0.85    0.01  1.0000
   8  11   1      89      19                                                          80    0.91    0.06  1.0000
  11 -19   1       0      41                                                          -7    0.85    0.01  1.0000
  20  -9  -1      33      25                                                          36    0.48   -0.03  1.0000
  -9 -11  -1      19      39                                                          21    0.41   -0.03  1.0000
  20  -9  -1      48      33                                                          52    0.48   -0.03  1.0000
  11 -20   1      30      23                                                          33    0.50    0.02  1.0000
   9  11   1      15      17                                                          17    0.41    0.03  1.0000
  11 -20   1       0      42                                                         -19    0.50    0.02  1.0000
 -10 -11  -1      36      39                                                          31   -0.87    0.02  1.0000
  21 -10  -1       0      28                                                         -19   -0.90    0.08  1.0000
  21 -10  -1       0      34                                                          -9   -0.90    0.08  1.0000
  11 -21   1       0      42                                                         -48   -0.88    0.05  1.0000
  10  11   1       4      17                                                           2   -0.87   -0.02  1.0000
  11 -21   1       0      22                                                          -9   -0.88    0.05  1.0000
  22 -11  -1      19      36                                                          24   -0.92    0.13  1.0000
  22 -11  -1      14      32                                                          18   -0.92    0.13  1.0000
  11 -22   1       8      44                                                          11   -0.91    0.16  1.0000
  11 -22   1      14      24                                                          18   -0.91    0.16  1.0000
  11  11   1      26      18                                                          31   -0.89   -0.04  1.0000
  23 -12  -1       0      35                                                          -8   -1.30    0.11  1.0000
  23 -12  -1       0      33                                                         -24   -1.30    0.11  1.0000
  11 -23   1      22      24                                                          28   -1.19    0.01  1.0000
  12  11   1      16      17                                                          22   -1.23    0.05  1.0000
  11 -23   1       0      41                                                         -73   -1.19    0.01  1.0000
  22 -12  -1      14      34                                                          25   -2.29   -0.04  1.0000
  22 -12  -1      10      36                                                          19   -2.29   -0.04  1.0000
  12  10   1      17      18                                                          28   -2.33   -0.02  1.0000
  10 -22   1       2      41                                                         -87   -2.34   -0.01  1.0000
  10 -22   1      25      23                                                          39   -2.34   -0.01  1.0000
  21 -12  -1      24      34                                                          25    0.23   -0.14  1.0000
 -12  -9  -1      14      39                                                          15    0.13   -0.04  1.0000
  21 -12  -1      19      35                                                          20    0.23   -0.14  1.0000
  12   9   1      78      19                                                          79    0.13    0.04  1.0000
   9 -21   1       1      42                                                           1    0.10   -0.03  1.0000
  20 -12  -1       0      31                                                         -47    0.67    0.04  1.0000
 -12  -8  -1       0      34                                                         -12    0.71   -0.03  1.0000
  20 -12  -1      11      33                                                           9    0.67    0.04  1.0000
 -12  -8  -1       0      20                                                          -1    0.71   -0.03  1.0000
  12   8   1       0      17                                                         -14    0.71    0.03  1.0000
   8 -20   1       0      22                                                         -14    0.74   -0.04  1.0000
   8 -20   1       0      40                                                         -31    0.74   -0.04  1.0000
  19 -12  -1      12      32                                                          15   -0.72    0.03  1.0000
 -12  -7  -1     101      36                                                         109   -0.73   -0.02  1.0000
 -12  -7  -1     154      24                                                         164   -0.73   -0.02  1.0000
   7 -19   1       8      40                                                          10   -0.74   -0.18  1.0000
   7 -19   1     160      26                                                         170   -0.74   -0.18  1.0000
  12   7   1     177      29                                                         187   -0.73    0.02  1.0000
 -12  -6  -1      48      18                                                          32   -2.35   -0.10  1.0000
  18 -12  -1       2      27                                                         -10   -2.34    0.05  1.0000
 -12  -6  -1      22      29                                                          12   -2.35   -0.10  1.0000
   6 -18   1       5      37                                                           1   -2.26   -0.15  1.0000
   6 -18   1      51      21                                                          35   -2.26   -0.15  1.0000
  12   6   1      45      17                                                          30   -2.35    0.10  1.0000
 -12  -5  -1       1      25                                                         -28   -1.59   -0.09  1.0000
  17 -12  -1       1      23                                                         -26   -1.70    0.13  1.0000
 -12  -5  -1       4      16                                                           8   -1.59   -0.09  1.0000
   5 -17   1       1      33                                                          -6   -1.62   -0.13  1.0000
  12   5   1       5      16                                                           9   -1.59    0.09  1.0000
  12   5   1       1      30                                                           0   -1.59    0.09  1.0000
   5 -17   1       1      19                                                         -26   -1.62   -0.13  1.0000
 -12  -4  -1     962      91                                                         947    0.46   -0.02  1.0000
 -12  -4  -1     889      69                                                         875    0.46   -0.02  1.0000
 -12  -4  -1     819      81                                                         805    0.46   -0.02  1.0000
  12   4   1     845      71                                                         831    0.46    0.02  1.0000
   4 -16   1     936      74                                                         917    0.59   -0.08  1.0000
 -12  -3  -1     309      49                                                         303   -0.31    0.05  1.0000
 -12  -3  -1     253      42                                                         248   -0.31    0.05  1.0000
   3 -15   1     213      35                                                         208   -0.34    0.12  1.0000
 -12  -2  -1      35      21                                                          38   -0.49   -0.03  1.0000
 -12  -2  -1      26      20                                                          29   -0.49   -0.03  1.0000
   2 -14   1      13      23                                                          15   -0.47    0.06  1.0000
  12   2   1       2      38                                                           3   -0.49    0.03  1.0000
 -12  -1  -1      81      20                                                          86   -0.49   -0.05  1.0000
 -12  -1  -1      80      23                                                          85   -0.49   -0.05  1.0000
   1 -13   1      59      23                                                          62   -0.32   -0.09  1.0000
  12   1   1       0      40                                                          -3   -0.49    0.05  1.0000
 -12   0  -1       7      17                                                           8   -0.22   -0.01  1.0000
 -12   0  -1       7      19                                                           8   -0.22   -0.01  1.0000
  12   0   1      16      38                                                          17   -0.22    0.01  1.0000
   0 -12   1      19      21                                                          20   -0.19   -0.09  1.0000
 -12   1  -1      32      18                                                          31   -0.19   -0.04  1.0000
 -12   1  -1      23      18                                                          22   -0.19   -0.04  1.0000
  -1 -11   1       0      33                                                         -32   -0.09   -0.02  1.0000
  12  -1   1       0      36                                                         -14   -0.19    0.04  1.0000
  -1 -11   1      43      21                                                          42   -0.09   -0.02  1.0000
 -12   2  -1    1125     103                                                        1151   -0.72    0.05  1.0000
 -12   2  -1    1134      93                                                        1160   -0.72    0.05  1.0000
  -2 -10   1     941      89                                                         968   -0.83    0.07  1.0000
 -12   3  -1     514      57                                                         493   -0.90   -0.02  1.0000
 -12   3  -1     544      51                                                         522   -0.90   -0.02  1.0000
  -3  -9   1     489      50                                                         471   -0.79    0.10  1.0000
   8 -12  -1    1193      92                                                        1214   -0.57    0.04  1.0000
 -12   4  -1     995     106                                                        1013   -0.55   -0.21  1.0000
 -12   4  -1    1125      95                                                        1144   -0.55   -0.21  1.0000
  -4  -8   1    1160      91                                                        1177   -0.48   -0.02  1.0000
 -12   5  -1     310      31                                                         225    4.95    0.02  1.0000
   7 -12  -1     232      25                                                         159    4.98    0.01  1.0000
  -5  -7   1     202      28                                                         135    4.92    0.02  1.0000
  -5  -7   1     227      22                                                         156    4.92    0.02  1.0000
  -5  -7   1     155      23                                                          97    4.92    0.02  1.0000
  12  -5   1     172      37                                                         111    4.95   -0.02  1.0000
   6 -12  -1      19      20                                                          31    2.38   -0.01  1.0000
 -12   6  -1      15      20                                                          27    2.47    0.11  1.0000
 -12   6  -1      11      17                                                          22    2.47    0.11  1.0000
  -6  -6   1      10      20                                                          20    2.43    0.15  1.0000
  12  -6   1      37      32                                                          54    2.47   -0.11  1.0000
  -6  -6   1       2      18                                                           7    2.43    0.15  1.0000
 -12   7  -1     300      21                                                         138  -10.57   -0.10  1.0000
   5 -12  -1     330      24                                                         157  -10.68    0.00  1.0000
  -7  -5   1     296      24                                                         134  -10.69    0.07  1.0000
  -7  -5   1     284      23                                                         126  -10.69    0.07  1.0000
 -12   8  -1      44      19                                                         116   -7.89   -0.06  1.0000
   4 -12  -1      50      23                                                         124   -7.81    0.02  1.0000
  -8  -4   1      53      24                                                         129   -7.84    0.03  1.0000
  -8  -4   1      19      22                                                          72   -7.84    0.03  1.0000
   3 -12  -1    1329      94                                                        1186    3.83   -0.06  1.0000
  -9  -3   1    1264      97                                                        1127    3.74    0.04  1.0000
  -9  -3   1    1273     107                                                        1136    3.74    0.04  1.0000
   2 -12  -1      68      22                                                          70   -0.22   -0.03  1.0000
 -10  -2   1      51      20                                                          52   -0.14   -0.02  1.0000
 -10  -2   1      40      20                                                          41   -0.14   -0.02  1.0000
   1 -12  -1      25      21                                                          54   -4.52    0.04  1.0000
 -11  -1   1       7      20                                                          26   -4.62   -0.06  1.0000
 -11  -1   1      11      19                                                          32   -4.62   -0.06  1.0000
   0 -12  -1     143      27                                                         159   -1.23    0.14  1.0000
 -12   0   1     172      26                                                         189   -1.21   -0.07  1.0000
 -12   0   1     141      27                                                         157   -1.21   -0.07  1.0000
  -1 -12  -1      55      23                                                          44   -1.50    0.06  1.0000
  13  -1  -1       1      39                                                         -50   -1.62    0.15  1.0000
 -13   1   1      56      21                                                          44   -1.62   -0.15  1.0000
 -13   1   1      56      21                                                          44   -1.62   -0.15  1.0000
  -2 -12  -1     144      27                                                         150   -0.47   -0.16  1.0000
 -14   2   1     120      26                                                         127   -0.60   -0.01  1.0000
 -14   2   1     114      26                                                         121   -0.60   -0.01  1.0000
  15  -3  -1       0      44                                                         -78   -1.27   -0.02  1.0000
  -3 -12  -1      72      24                                                          59   -1.47    0.00  1.0000
 -15   3   1      22      22                                                          16   -1.27    0.02  1.0000
 -15   3   1      42      24                                                          34   -1.27    0.02  1.0000
  16  -4  -1      44      15                                                          26   -3.02    0.21  1.0000
  16  -4  -1      50      23                                                          30   -3.02    0.21  1.0000
  16  -4  -1       9      31                                                           2   -3.02    0.21  1.0000
  12 -16   1      12      21                                                           4   -2.92    0.19  1.0000
  12 -16   1       2      35                                                         -24   -2.92    0.19  1.0000
 -16   4   1      27      17                                                          13   -3.02   -0.21  1.0000
 -16   4   1      16      21                                                           6   -3.02   -0.21  1.0000
   4  12   1      33      16                                                          18   -2.84   -0.07  1.0000
  17  -5  -1       9      37                                                           8    0.16    0.05  1.0000
  17  -5  -1     138      28                                                         136    0.16    0.05  1.0000
  17  -5  -1      99      20                                                          97    0.16    0.05  1.0000
 -17   5   1     123      20                                                         121    0.16   -0.05  1.0000
  12 -17   1      62      39                                                          60    0.19    0.05  1.0000
   5  12   1      99      19                                                          97    0.21   -0.02  1.0000
  12 -17   1      82      23                                                          80    0.19    0.05  1.0000
  18  -6  -1      10      26                                                          14   -0.98   -0.15  1.0000
  18  -6  -1       5      18                                                           8   -0.98   -0.15  1.0000
   6  12   1       8      17                                                          11   -1.05    0.01  1.0000
  12 -18   1      12      21                                                          15   -0.79   -0.33  1.0000
  12 -18   1      16      40                                                          20   -0.79   -0.33  1.0000
  19  -7  -1      51      32                                                          71   -2.47   -0.12  1.0000
  19  -7  -1      81      24                                                         106   -2.47   -0.12  1.0000
  12 -19   1       2      45                                                         -10   -2.38   -0.18  1.0000
   7  12   1      49      19                                                          69   -2.53    0.03  1.0000
  12 -19   1      57      25                                                          77   -2.38   -0.18  1.0000
  -8 -12  -1      18      44                                                          18   -0.01    0.03  1.0000
  20  -8  -1     123      35                                                         122    0.06   -0.12  1.0000
  20  -8  -1     114      27                                                         113    0.06   -0.12  1.0000
  12 -20   1       0      44                                                         -25    0.04   -0.03  1.0000
   8  12   1      92      19                                                          92   -0.01   -0.03  1.0000
  12 -20   1     105      25                                                         105    0.04   -0.03  1.0000
  -9 -12  -1       4      42                                                           3    0.29    0.03  1.0000
  21  -9  -1      28      35                                                          26    0.37   -0.03  1.0000
  21  -9  -1       0      26                                                         -21    0.37   -0.03  1.0000
   9  12   1       0      16                                                         -10    0.29   -0.03  1.0000
  12 -21   1       0      22                                                         -23    0.37   -0.07  1.0000
  12 -21   1       0      44                                                         -31    0.37   -0.07  1.0000
  22 -10  -1       0      36                                                         -10   -0.02    0.13  1.0000
  22 -10  -1       3      30                                                           3   -0.02    0.13  1.0000
  10  12   1       7      17                                                           7   -0.03   -0.10  1.0000
  12 -22   1      13      44                                                          14   -0.13    0.12  1.0000
  12 -22   1       0      23                                                          -4   -0.13    0.12  1.0000
  23 -11  -1      43      37                                                          42   -0.20    0.11  1.0000
  23 -11  -1       0      31                                                         -26   -0.20    0.11  1.0000
  12 -23   1       0      23                                                         -23   -0.19    0.20  1.0000
  12 -23   1       0      42                                                         -55   -0.19    0.20  1.0000
  11  12   1      18      17                                                          18   -0.01   -0.08  1.0000
  24 -12  -1       5      32                                                           5    0.04   -0.05  1.0000
  24 -12  -1       0      35                                                         -16    0.04   -0.05  1.0000
  12  12   1      28      17                                                          28   -0.08    0.05  1.0000
  12 -24   1      12      23                                                          12   -0.07   -0.07  1.0000
  12 -24   1       0      40                                                           0   -0.07   -0.07  1.0000
  25 -13  -1      11      33                                                          13    0.51   -0.08  1.0000
 -25  13   1      16      17                                                          18    0.51    0.08  1.0000
  13  12   1       8      16                                                          10    0.50    0.08  1.0000
  12 -25   1       0      34                                                         -23    0.50   -0.16  1.0000
  12 -25   1      16      21                                                          18    0.50   -0.16  1.0000
  24 -13  -1       0      33                                                         -35    0.74    0.08  1.0000
  24 -13  -1       0      34                                                         -29    0.74    0.08  1.0000
  11 -24   1       0      38                                                         -31    0.72   -0.18  1.0000
  11 -24   1       0      22                                                          -9    0.72   -0.18  1.0000
  13  11   1       0      16                                                         -16    0.68    0.13  1.0000
  23 -13  -1       1      35                                                         -38   -1.98    0.09  1.0000
  23 -13  -1       1      34                                                         -37   -1.98    0.09  1.0000
  10 -23   1     103      25                                                          84   -1.89   -0.10  1.0000
  10 -23   1       1      40                                                         -27   -1.89   -0.10  1.0000
  22 -13  -1       0      33                                                         -39   -0.40   -0.08  1.0000
   9 -22   1       0      41                                                          -3   -0.35    0.01  1.0000
   9 -22   1      56      24                                                          59   -0.35    0.01  1.0000
  13   9   1      29      19                                                          31   -0.29   -0.04  1.0000
  21 -13  -1       0      33                                                         -24    0.60    0.02  1.0000
 -13  -8  -1      14      21                                                          12    0.56    0.00  1.0000
 -13  -8  -1       9      37                                                           7    0.56    0.00  1.0000
   8 -21   1      25      23                                                          22    0.54    0.08  1.0000
   8 -21   1       0      40                                                         -27    0.54    0.08  1.0000
  13   8   1      29      18                                                          26    0.56    0.00  1.0000
 -13  -7  -1       0      34                                                         -13   -0.65    0.04  1.0000
  20 -13  -1       0      33                                                         -15   -0.68    0.15  1.0000
 -13  -7  -1       0      19                                                           0   -0.65    0.04  1.0000
   7 -20   1       0      39                                                         -12   -0.69    0.00  1.0000
   7 -20   1      20      23                                                          17   -0.69    0.00  1.0000
  13   7   1      13      17                                                          11   -0.65   -0.04  1.0000
  19 -13  -1      12      33                                                           9   -0.79    0.03  1.0000
 -13  -6  -1     112      35                                                         104   -0.73    0.01  1.0000
 -13  -6  -1     122      22                                                         114   -0.73    0.01  1.0000
   6 -19   1     145      26                                                         137   -0.68    0.01  1.0000
  13   6   1     121      21                                                         113   -0.73   -0.01  1.0000
   6 -19   1      32      39                                                          28   -0.68    0.01  1.0000
  18 -13  -1       3      29                                                         -21   -3.08   -0.03  1.0000
 -13  -5  -1       6      17                                                          17   -3.21   -0.01  1.0000
 -13  -5  -1       3      29                                                          12   -3.21   -0.01  1.0000
   5 -18   1       3      36                                                         -40   -3.23    0.04  1.0000
   5 -18   1      11      21                                                          25   -3.23    0.04  1.0000
  13   5   1       8      17                                                          21   -3.21    0.01  1.0000
 -13  -4  -1      18      27                                                           9   -2.39   -0.06  1.0000
 -13  -4  -1      37      17                                                          23   -2.39   -0.06  1.0000
  17 -13  -1       2      27                                                         -15   -2.36    0.00  1.0000
  13   4   1      47      16                                                          31   -2.39    0.06  1.0000
   4 -17   1       1      19                                                          -6   -2.25   -0.07  1.0000
  13   4   1       2      32                                                         -35   -2.39    0.06  1.0000
 -13  -3  -1     571      66                                                         564   -0.29   -0.06  1.0000
 -13  -3  -1     503      46                                                         496   -0.29   -0.06  1.0000
   3 -16   1     501      49                                                         495   -0.25    0.12  1.0000
  13   3   1     505      47                                                         498   -0.29    0.06  1.0000
 -13  -2  -1     283      33                                                         280    0.17   -0.05  1.0000
 -13  -2  -1     269      42                                                         266    0.17   -0.05  1.0000
 -13  -2  -1     343      50                                                         340    0.17   -0.05  1.0000
   2 -15   1     253      35                                                         252    0.05    0.16  1.0000
   2 -15   1     205      36                                                         204    0.05    0.16  1.0000
  13   2   1     269      31                                                         266    0.17    0.05  1.0000
 -13  -1  -1      88      23                                                          96    0.82   -0.13  1.0000
 -13  -1  -1      81      25                                                          89    0.82   -0.13  1.0000
   1 -14   1      70      26                                                          79    0.94   -0.07  1.0000
  13   1   1       2      35                                                           3    0.82    0.13  1.0000
 -13   0  -1      91      23                                                          95    0.39   -0.12  1.0000
 -13   0  -1      97      21                                                         101    0.39   -0.12  1.0000
   0 -13   1      72      24                                                          76    0.43   -0.08  1.0000
  13   0   1       0      40                                                         -21    0.39    0.12  1.0000
 -13   1  -1      59      21                                                          62   -0.34   -0.11  1.0000
 -13   1  -1      56      20                                                          59   -0.34   -0.11  1.0000
  -1 -12   1      47      23                                                          49   -0.27    0.00  1.0000
  13  -1   1       0      39                                                         -30   -0.34    0.11  1.0000
  -1 -12   1       0      39                                                         -46   -0.27    0.00  1.0000
 -13   2  -1      13      19                                                          17    1.03   -0.09  1.0000
 -13   2  -1       6      18                                                           9    1.03   -0.09  1.0000
  -2 -11   1       0      33                                                         -20    0.94    0.00  1.0000
  -2 -11   1       7      21                                                          10    0.94    0.00  1.0000
  13  -2   1       0      38                                                         -19    1.03    0.09  1.0000
 -13   3  -1     904      79                                                         994    2.76    0.00  1.0000
 -13   3  -1     884      88                                                         973    2.76    0.00  1.0000
  -3 -10   1     774      76                                                         856    2.71    0.08  1.0000
  -3 -10   1     641      96                                                         716    2.71    0.08  1.0000
 -13   4  -1     964      82                                                         985   -0.65   -0.03  1.0000
 -13   4  -1     909      91                                                         930   -0.65   -0.03  1.0000
  -4  -9   1     865      78                                                         885   -0.64    0.11  1.0000
   8 -13  -1    2436     176                                                        2461    0.49   -0.04  1.0000
 -13   5  -1    2348     185                                                        2375    0.53   -0.02  1.0000
 -13   5  -1    2099     203                                                        2125    0.53   -0.02  1.0000
  -5  -8   1    2199     207                                                        2227    0.55   -0.02  1.0000
  -5  -8   1    2360     175                                                        2388    0.55   -0.02  1.0000
 -13   6  -1      16      21                                                          41    4.71    0.11  1.0000
   7 -13  -1      30      23                                                          64    4.78   -0.01  1.0000
 -13   6  -1      27      18                                                          58    4.71    0.11  1.0000
  -6  -7   1       2      22                                                          15    4.84    0.04  1.0000
  -6  -7   1      11      19                                                          35    4.84    0.04  1.0000
  13  -6   1       0      35                                                           7    4.71   -0.11  1.0000
   6 -13  -1     325      44                                                         397   -3.62   -0.01  1.0000
 -13   7  -1     321      42                                                         396   -3.76    0.06  1.0000
  -7  -6   1     247      43                                                         313   -3.75    0.09  1.0000
  -7  -6   1     266      50                                                         334   -3.75    0.09  1.0000
   5 -13  -1     443      37                                                         244  -10.29    0.09  1.0000
  -8  -5   1     332      28                                                         164  -10.26   -0.01  1.0000
  -8  -5   1     312      26                                                         150  -10.26   -0.01  1.0000
   4 -13  -1     907      76                                                         882   -0.79    0.06  1.0000
  -9  -4   1     918      86                                                         889   -0.93   -0.01  1.0000
  -9  -4   1     882      77                                                         853   -0.93   -0.01  1.0000
   3 -13  -1      11      21                                                           4    2.48   -0.04  1.0000
 -10  -3   1       7      20                                                           2    2.53    0.00  1.0000
 -10  -3   1       5      19                                                           1    2.53    0.00  1.0000
   2 -13  -1     540      49                                                         434   -4.55    0.02  1.0000
 -11  -2   1     567      56                                                         460   -4.46   -0.05  1.0000
 -11  -2   1     564      50                                                         458   -4.46   -0.05  1.0000
   1 -13  -1       4      22                                                          -3   -3.76    0.02  1.0000
 -12  -1   1       4      19                                                         -20   -3.77    0.09  1.0000
 -12  -1   1       4      20                                                          -6   -3.77    0.09  1.0000
   0 -13  -1      14      22                                                          20   -1.29   -0.03  1.0000
 -13   0   1      10      21                                                          15   -1.38    0.01  1.0000
 -13   0   1       0      21                                                           1   -1.38    0.01  1.0000
  -1 -13  -1     118      26                                                          97   -1.91   -0.12  1.0000
 -14   1   1     122      26                                                          99   -2.11   -0.11  1.0000
 -14   1   1     103      26                                                          82   -2.11   -0.11  1.0000
  15  -2  -1      22      14                                                          11   -2.73   -0.17  1.0000
  15  -2  -1       2      21                                                          -3   -2.73   -0.17  1.0000
  15  -2  -1       2      31                                                         -23   -2.73   -0.17  1.0000
  -2 -13  -1      44      25                                                          27   -2.87   -0.02  1.0000
 -15   2   1       2      16                                                          -3   -2.73    0.17  1.0000
 -15   2   1       2      21                                                         -18   -2.73    0.17  1.0000
 -15   2   1       2      22                                                         -10   -2.73    0.17  1.0000
  16  -3  -1     189      31                                                         220   -2.04   -0.07  1.0000
  16  -3  -1     235      39                                                         269   -2.04   -0.07  1.0000
 -16   3   1     209      30                                                         241   -2.04    0.07  1.0000
  17  -4  -1       5      34                                                           8    1.33    0.10  1.0000
  17  -4  -1      97      20                                                         111    1.33    0.10  1.0000
  17  -4  -1     114      29                                                         129    1.33    0.10  1.0000
  13 -17   1      26      40                                                          33    1.25    0.17  1.0000
 -17   4   1      92      21                                                         106    1.33   -0.10  1.0000
  18  -5  -1     622      56                                                         652    1.13   -0.05  1.0000
  18  -5  -1     593      63                                                         622    1.13   -0.05  1.0000
   5  13   1     570      56                                                         600    1.16   -0.07  1.0000
 -18   5   1     578      53                                                         607    1.13    0.05  1.0000
  13 -18   1     557      61                                                         585    1.10   -0.13  1.0000
  19  -6  -1       7      20                                                           5   -1.27   -0.03  1.0000
  19  -6  -1       0      30                                                          -2   -1.27   -0.03  1.0000
   6  13   1       5      17                                                           3   -1.30    0.07  1.0000
  13 -19   1       0      42                                                         -70   -1.26   -0.42  1.0000
  13 -19   1       0      23                                                          -5   -1.26   -0.42  1.0000
  20  -7  -1     170      26                                                         155   -1.11    0.06  1.0000
  20  -7  -1     145      36                                                         131   -1.11    0.06  1.0000
  13 -20   1       0      46                                                         -49   -1.21   -0.16  1.0000
  13 -20   1      84      26                                                          73   -1.21   -0.16  1.0000
   7  13   1     121      20                                                         107   -1.23    0.03  1.0000
  21  -8  -1      78      36                                                          76   -0.19    0.01  1.0000
  21  -8  -1      68      27                                                          66   -0.19    0.01  1.0000
   8  13   1      73      18                                                          72   -0.16   -0.07  1.0000
  13 -21   1       2      44                                                           2   -0.22   -0.05  1.0000
  13 -21   1      44      24                                                          42   -0.22   -0.05  1.0000
  22  -9  -1      32      37                                                          31    0.24    0.05  1.0000
  22  -9  -1      18      28                                                          17    0.24    0.05  1.0000
  13 -22   1      28      24                                                          27    0.16   -0.02  1.0000
  13 -22   1       0      44                                                         -28    0.16   -0.02  1.0000
   9  13   1      33      18                                                          32    0.10   -0.09  1.0000
  23 -10  -1      11      30                                                          11    0.08    0.07  1.0000
  23 -10  -1      32      37                                                          33    0.08    0.07  1.0000
  13 -23   1       0      42                                                         -42    0.16    0.13  1.0000
  13 -23   1       0      24                                                          -2    0.16    0.13  1.0000
  24 -11  -1       0      35                                                         -27   -0.09   -0.03  1.0000
  24 -11  -1      15      31                                                          15   -0.09   -0.03  1.0000
  13 -24   1      14      39                                                          14   -0.01    0.03  1.0000
  13 -24   1      35      24                                                          35   -0.01    0.03  1.0000
  25 -12  -1       0      31                                                         -27   -0.13   -0.07  1.0000
  25 -12  -1      51      33                                                          52   -0.13   -0.07  1.0000
  13 -25   1      46      23                                                          46    0.02   -0.07  1.0000
 -25  12   1      36      17                                                          37   -0.13    0.07  1.0000
  13 -25   1       0      35                                                         -11    0.02   -0.07  1.0000
  11 -25   1       9      21                                                           5    1.60    0.01  1.0000
  11 -25   1       8      35                                                           4    1.60    0.01  1.0000
  14  11   1       1      14                                                          -3    1.66    0.08  1.0000
  10 -24   1       0      36                                                         -39    0.60    0.04  1.0000
  14  10   1      18      17                                                          20    0.53    0.07  1.0000
  10 -24   1       0      21                                                          -7    0.60    0.04  1.0000
   9 -23   1       0      22                                                         -16    0.49    0.01  1.0000
   9 -23   1       0      39                                                         -42    0.49    0.01  1.0000
  14   9   1       0      17                                                         -16    0.46    0.00  1.0000
 -14  -8  -1       3      21                                                           6    1.48    0.03  1.0000
  14   8   1       1      18                                                         -20    1.48   -0.03  1.0000
   8 -22   1       1      40                                                          -3    1.57    0.06  1.0000
   8 -22   1       1      23                                                          -3    1.57    0.06  1.0000
 -14  -7  -1     153      25                                                         153    0.02    0.07  1.0000
 -14  -7  -1     120      41                                                         120    0.02    0.07  1.0000
   7 -21   1     112      28                                                         112    0.01    0.08  1.0000
  14   7   1     137      23                                                         137    0.02   -0.07  1.0000
   7 -21   1       0      42                                                          -4    0.01    0.08  1.0000
 -14  -6  -1      11      19                                                           7    1.32    0.07  1.0000
 -14  -6  -1       0      33                                                          -3    1.32    0.07  1.0000
   6 -20   1       1      22                                                         -22    1.34    0.06  1.0000
   6 -20   1       1      40                                                         -27    1.34    0.06  1.0000
  14   6   1      16      18                                                          11    1.32   -0.07  1.0000
 -14  -5  -1      41      33                                                          30    1.69    0.08  1.0000
 -14  -5  -1      78      20                                                          63    1.69    0.08  1.0000
   5 -19   1      75      23                                                          61    1.66    0.00  1.0000
  14   5   1      75      19                                                          60    1.69   -0.08  1.0000
   5 -19   1      15      38                                                           9    1.66    0.00  1.0000
 -14  -4  -1     280      32                                                         259   -1.23    0.05  1.0000
 -14  -4  -1     247      40                                                         227   -1.23    0.05  1.0000
   4 -18   1     216      30                                                         198   -1.17   -0.15  1.0000
  14   4   1     246      32                                                         226   -1.23   -0.05  1.0000
 -14  -3  -1       0      16                                                          -3   -0.51    0.00  1.0000
 -14  -3  -1       0      26                                                          -3   -0.51    0.00  1.0000
   3 -17   1       0      33                                                         -17   -0.49   -0.10  1.0000
  14   3   1      11      16                                                          13   -0.51    0.00  1.0000
  14   3   1       0      33                                                          -3   -0.51    0.00  1.0000
   3 -17   1       2      19                                                           3   -0.49   -0.10  1.0000
 -14  -2  -1     174      33                                                         147    1.99   -0.03  1.0000
 -14  -2  -1     234      29                                                         203    1.99   -0.03  1.0000
   2 -16   1     182      25                                                         157    1.84   -0.04  1.0000
  14   2   1      94      36                                                          75    1.99    0.03  1.0000
  14   2   1     216      29                                                         186    1.99    0.03  1.0000
 -14  -1  -1     746      62                                                         788    1.45   -0.05  1.0000
 -14  -1  -1     775      82                                                         818    1.45   -0.05  1.0000
 -14  -1  -1     680      74                                                         720    1.45   -0.05  1.0000
   1 -15   1     643      65                                                         684    1.51   -0.13  1.0000
  14   1   1     679      63                                                         720    1.45    0.05  1.0000
 -14   0  -1      11      18                                                           7    1.17   -0.08  1.0000
 -14   0  -1       3      19                                                           1    1.17   -0.08  1.0000
 -14   0  -1      17      22                                                          12    1.17   -0.08  1.0000
  14   0   1       0      38                                                         -12    1.17    0.08  1.0000
  14   0   1      36      15                                                          29    1.17    0.08  1.0000
  14   0   1       0      30                                                         -27    1.17    0.08  1.0000
   0 -14   1      18      25                                                          13    1.21   -0.10  1.0000
  -1 -13   1     181      30                                                         169    0.83    0.00  1.0000
 -14   2  -1     273      40                                                         256   -0.98   -0.04  1.0000
 -14   2  -1     293      45                                                         275   -0.98   -0.04  1.0000
  -2 -12   1     267      41                                                         251   -0.94    0.06  1.0000
  -3 -11   1     299      42                                                         350    2.69    0.04  1.0000
  -3 -11   1     181      49                                                         221    2.69    0.04  1.0000
  -4 -10   1     344      51                                                         300    2.32    0.06  1.0000
  -4 -10   1     469      46                                                         417    2.32    0.06  1.0000
 -14   5  -1      65      21                                                          37   -3.87    0.10  1.0000
 -14   5  -1      75      19                                                          44   -3.87    0.10  1.0000
  14  -5   1      27      39                                                          10   -3.87   -0.10  1.0000
  -5  -9   1      45      31                                                          22   -3.94    0.02  1.0000
 -14   6  -1     141      25                                                         119   -1.83    0.03  1.0000
 -14   6  -1     140      22                                                         118   -1.83    0.03  1.0000
   8 -14  -1      75      25                                                          59   -1.89   -0.10  1.0000
  -6  -8   1     152      28                                                         130   -1.74   -0.07  1.0000
  14  -6   1       1      38                                                         -46   -1.83   -0.03  1.0000
   7 -14  -1     332      42                                                         302    1.57    0.00  1.0000
 -14   7  -1     350      38                                                         319    1.61    0.02  1.0000
  -7  -7   1     299      39                                                         271    1.56   -0.02  1.0000
  -7  -7   1     296      50                                                         268    1.56   -0.02  1.0000
 -14   8  -1     390      39                                                         344   -2.27   -0.03  1.0000
   6 -14  -1     286      42                                                         247   -2.25    0.01  1.0000
  -8  -6   1     338      41                                                         295   -2.31   -0.03  1.0000
  -8  -6   1     364      49                                                         319   -2.31   -0.03  1.0000
   5 -14  -1     104      24                                                          75   -2.88    0.04  1.0000
  -9  -5   1      66      22                                                          43   -2.93   -0.09  1.0000
  -9  -5   1     109      24                                                          79   -2.93   -0.09  1.0000
   4 -14  -1    1216      93                                                        1129    2.41    0.02  1.0000
 -10  -4   1    1157      95                                                        1072    2.42   -0.02  1.0000
 -10  -4   1    1198     106                                                        1111    2.42   -0.02  1.0000
   3 -14  -1     295      42                                                         306    0.59   -0.04  1.0000
 -11  -3   1     252      47                                                         263    0.64    0.00  1.0000
 -11  -3   1     246      40                                                         257    0.64    0.00  1.0000
   2 -14  -1       0      22                                                           8   -4.45    0.05  1.0000
 -12  -2   1       5      21                                                           0   -4.28    0.09  1.0000
 -12  -2   1       2      21                                                          13   -4.28    0.09  1.0000
   1 -14  -1       2      22                                                           5   -1.85   -0.08  1.0000
 -13  -1   1       1      20                                                         -28   -1.76    0.16  1.0000
 -13  -1   1       1      21                                                         -19   -1.76    0.16  1.0000
  14   0  -1      39      15                                                          24    2.53    0.09  1.0000
  14   0  -1       2      31                                                         -13    2.53    0.09  1.0000
   0 -14  -1      57      24                                                          37    2.83   -0.29  1.0000
 -14   0   1      40      17                                                          25    2.53   -0.09  1.0000
 -14   0   1      23      23                                                          12    2.53   -0.09  1.0000
 -14   0   1      61      24                                                          42    2.53   -0.09  1.0000
  -1 -14  -1     216      31                                                         221    0.33   -0.02  1.0000
  15  -1  -1     192      29                                                         198    0.41    0.11  1.0000
  15  -1  -1     201      30                                                         207    0.41    0.11  1.0000
 -15   1   1     162      34                                                         168    0.41   -0.11  1.0000
 -15   1   1     190      33                                                         196    0.41   -0.11  1.0000
 -15   1   1     211      29                                                         217    0.41   -0.11  1.0000
  16  -2  -1       1      23                                                          -6   -1.61   -0.07  1.0000
  16  -2  -1       1      16                                                           4   -1.61   -0.07  1.0000
  16  -2  -1       1      32                                                          -4   -1.61   -0.07  1.0000
 -16   2   1       8      24                                                          13   -1.61    0.07  1.0000
 -16   2   1      12      17                                                          19   -1.61    0.07  1.0000
  17  -3  -1     120      19                                                          87    3.08    0.04  1.0000
  17  -3  -1     106      27                                                          75    3.08    0.04  1.0000
  17  -3  -1       3      33                                                         -20    3.08    0.04  1.0000
 -17   3   1      94      19                                                          65    3.08   -0.04  1.0000
  14 -17   1      16      39                                                           6    3.01    0.01  1.0000
  18  -4  -1     117      20                                                          81    3.42    0.12  1.0000
  18  -4  -1       3      36                                                         -13    3.42    0.12  1.0000
  18  -4  -1     138      30                                                          99    3.42    0.12  1.0000
 -18   4   1     109      20                                                          75    3.42   -0.12  1.0000
  14 -18   1       3      44                                                          -7    3.38    0.13  1.0000
  19  -5  -1      11      29                                                           7    1.18    0.00  1.0000
  19  -5  -1      20      20                                                          15    1.18    0.00  1.0000
  19  -5  -1       0      38                                                         -21    1.18    0.00  1.0000
 -19   5   1       0      17                                                           0    1.18    0.00  1.0000
  14 -19   1       0      45                                                         -23    1.27   -0.15  1.0000
  20  -6  -1      33      22                                                          23    1.77    0.04  1.0000
  20  -6  -1      78      33                                                          62    1.77    0.04  1.0000
  14 -20   1      18      45                                                          11    1.82   -0.34  1.0000
  21  -7  -1       0      24                                                          -3    0.43    0.10  1.0000
  21  -7  -1      60      35                                                          56    0.43    0.10  1.0000
  14 -21   1       0      45                                                         -75    0.59   -0.10  1.0000
  14 -21   1       2      23                                                           1    0.59   -0.10  1.0000
  22  -8  -1      25      37                                                          27    0.37    0.03  1.0000
  22  -8  -1      26      27                                                          28    0.37    0.03  1.0000
  14 -22   1      29      24                                                          31    0.31    0.04  1.0000
  14 -22   1      13      45                                                          14    0.31    0.04  1.0000
  23  -9  -1      16      36                                                          12    1.04   -0.01  1.0000
  23  -9  -1      37      29                                                          31    1.04   -0.01  1.0000
  14 -23   1       0      41                                                         -46    1.03    0.09  1.0000
  14 -23   1      33      25                                                          27    1.03    0.09  1.0000
  24 -10  -1       0      35                                                           0    0.66   -0.09  1.0000
  24 -10  -1       0      30                                                          -1    0.66   -0.09  1.0000
  14 -24   1       0      38                                                         -25    0.63   -0.02  1.0000
  14 -24   1      23      24                                                          20    0.63   -0.02  1.0000
  25 -11  -1      21      34                                                          25    0.81   -0.07  1.0000
  25 -11  -1      16      30                                                          20    0.81   -0.07  1.0000
  14 -25   1       6      23                                                           8    0.82   -0.06  1.0000
  14 -25   1       3      35                                                           5    0.82   -0.06  1.0000
  15  10   1       0      15                                                         -13    0.15    0.00  1.0000
  10 -25   1       0      33                                                         -31    0.14    0.13  1.0000
  10 -25   1      16      20                                                          15    0.14    0.13  1.0000
   9 -24   1       0      36                                                         -16    0.90   -0.07  1.0000
  15   9   1      11      16                                                          14    0.94    0.08  1.0000
   9 -24   1       5      21                                                           7    0.90   -0.07  1.0000
 -15  -8  -1       0      21                                                         -14    1.30   -0.08  1.0000
   8 -23   1       1      37                                                         -50    1.48   -0.35  1.0000
   8 -23   1       1      22                                                         -14    1.48   -0.35  1.0000
  15   8   1       0      17                                                          -5    1.30    0.08  1.0000
 -15  -7  -1       0      21                                                          -9   -0.40    0.00  1.0000
   7 -22   1       0      39                                                          -9   -0.27   -0.30  1.0000
   7 -22   1      12      23                                                          14   -0.27   -0.30  1.0000
  15   7   1       1      18                                                           1   -0.40    0.00  1.0000
 -15  -6  -1      35      21                                                          34    0.09    0.06  1.0000
 -15  -6  -1       0      35                                                         -16    0.09    0.06  1.0000
  15   6   1      18      19                                                          18    0.09   -0.06  1.0000
   6 -21   1      27      24                                                          27    0.07   -0.02  1.0000
   6 -21   1       0      41                                                           0    0.07   -0.02  1.0000
 -15  -5  -1      32      35                                                          22    1.91    0.11  1.0000
 -15  -5  -1      39      20                                                          27    1.91    0.11  1.0000
  15   5   1      38      19                                                          27    1.91   -0.11  1.0000
   5 -20   1       4      38                                                           1    1.89   -0.02  1.0000
   5 -20   1      26      23                                                          17    1.89   -0.02  1.0000
 -15  -4  -1     117      35                                                          95    2.06    0.03  1.0000
 -15  -4  -1      89      21                                                          70    2.06    0.03  1.0000
  15   4   1     125      21                                                         102    2.06   -0.03  1.0000
   4 -19   1      21      38                                                          12    2.19   -0.26  1.0000
   4 -19   1     129      24                                                         104    2.19   -0.26  1.0000
 -15  -3  -1      15      18                                                          16    0.26    0.00  1.0000
 -15  -3  -1      48      32                                                          50    0.26    0.00  1.0000
  15   3   1      36      18                                                          38    0.26    0.00  1.0000
   3 -18   1      10      21                                                          11    0.38   -0.11  1.0000
  15   3   1       4      34                                                           5    0.26    0.00  1.0000
 -15  -2  -1     151      21                                                         130    1.65    0.07  1.0000
 -15  -2  -1     142      33                                                         122    1.65    0.07  1.0000
   2 -17   1     149      24                                                         129    1.57   -0.04  1.0000
  15   2   1      20      35                                                          13    1.65   -0.07  1.0000
  15   2   1     131      21                                                         112    1.65   -0.07  1.0000
 -15  -1  -1     256      39                                                         206    3.15    0.05  1.0000
 -15  -1  -1     324      32                                                         267    3.15    0.05  1.0000
  15   1   1     321      33                                                         264    3.15   -0.05  1.0000
   1 -16   1     337      36                                                         277    3.28   -0.18  1.0000
 -15   0  -1      29      19                                                          39    1.63    0.04  1.0000
 -15   0  -1      27      26                                                          37    1.63    0.04  1.0000
  15   0   1      31      45                                                          41    1.63   -0.04  1.0000
  15   0   1      16      21                                                          24    1.63   -0.04  1.0000
  15   0   1      25      16                                                          34    1.63   -0.04  1.0000
  15   0   1      18      32                                                          26    1.63   -0.04  1.0000
  14 -15  -1       1      33                                                         -16    1.87   -0.03  1.0000
 -15   1  -1      45      24                                                          33    1.85    0.04  1.0000
 -15   1  -1      25      18                                                          16    1.85    0.04  1.0000
  15  -1   1      38      20                                                          27    1.85   -0.04  1.0000
  15  -1   1      37      15                                                          26    1.85   -0.04  1.0000
  15  -1   1       1      32                                                          -3    1.85   -0.04  1.0000
  15  -1   1       1      43                                                         -14    1.85   -0.04  1.0000
 -15   2  -1     446      47                                                         440    0.27    0.08  1.0000
 -15   2  -1     654      64                                                         647    0.27    0.08  1.0000
 -15   2  -1     607      55                                                         600    0.27    0.08  1.0000
  -2 -13   1     477      55                                                         470    0.28    0.08  1.0000
  15  -2   1     495      46                                                         489    0.27   -0.08  1.0000
  15  -2   1     471      51                                                         465    0.27   -0.08  1.0000
 -15   3  -1       5      21                                                           8    0.97    0.01  1.0000
 -15   3  -1      49      23                                                          56    0.97    0.01  1.0000
  -3 -12   1       0      39                                                         -24    0.94    0.09  1.0000
  -3 -12   1      18      24                                                          22    0.94    0.09  1.0000
  15  -3   1      46      41                                                          53    0.97   -0.01  1.0000
 -15   4  -1       0      20                                                           5    4.32   -0.05  1.0000
 -15   4  -1       5      20                                                         -20    4.32   -0.05  1.0000
  15  -4   1       5      41                                                         -20    4.32    0.05  1.0000
  -4 -11   1       1      22                                                           9    4.32    0.06  1.0000
  -4 -11   1       5      36                                                         -19    4.32    0.06  1.0000
  -5 -10   1     556      78                                                         520    1.49    0.03  1.0000
 -15   6  -1     117      22                                                          99   -1.64    0.01  1.0000
  -6  -9   1     102      35                                                          84   -1.76    0.01  1.0000
  15  -6   1      31      38                                                          22   -1.64   -0.01  1.0000
 -15   7  -1      22      18                                                          20    0.42   -0.01  1.0000
   8 -15  -1       0      23                                                         -22    0.31   -0.07  1.0000
  -7  -8   1       0      25                                                         -23    0.31    0.03  1.0000
 -15   8  -1    2432     171                                                        2237    3.83   -0.05  1.0000
   7 -15  -1    2257     164                                                        2073    3.75    0.01  1.0000
  -8  -7   1    2152     172                                                        1970    3.80    0.06  1.0000
  -8  -7   1    2414     191                                                        2221    3.80    0.06  1.0000
   6 -15  -1      71      27                                                          91    2.10   -0.07  1.0000
  -9  -6   1      88      27                                                         109    1.97   -0.03  1.0000
  -9  -6   1      71      24                                                          90    1.97   -0.03  1.0000
   5 -15  -1      19      24                                                          18   -0.12   -0.04  1.0000
 -10  -5   1       0      20                                                         -21   -0.20   -0.06  1.0000
 -10  -5   1       0      23                                                          -4   -0.20   -0.06  1.0000
   4 -15  -1     392      46                                                         373    0.94    0.01  1.0000
 -11  -4   1     406      55                                                         386    0.95   -0.02  1.0000
 -11  -4   1     248      44                                                         232    0.95   -0.02  1.0000
   3 -15  -1      46      25                                                          58   -1.64    0.05  1.0000
 -12  -3   1      13      22                                                          20   -1.66    0.05  1.0000
 -12  -3   1      33      26                                                          44   -1.66    0.05  1.0000
   2 -15  -1      24      17                                                           7   -4.38    0.15  1.0000
   2 -15  -1      44      24                                                          19   -4.38    0.15  1.0000
  13   2  -1       5      15                                                         -23   -4.05   -0.13  1.0000
  13   2  -1       5      29                                                         -16   -4.05   -0.13  1.0000
 -13  -2   1      28      15                                                          10   -4.05    0.13  1.0000
 -13  -2   1      19      21                                                           5   -4.05    0.13  1.0000
 -13  -2   1      15      24                                                           3   -4.05    0.13  1.0000
   1 -15  -1     200      31                                                         193    0.47   -0.13  1.0000
  14   1  -1     184      29                                                         178    0.41    0.02  1.0000
 -14  -1   1     207      34                                                         201    0.41   -0.02  1.0000
 -14  -1   1     206      35                                                         200    0.41   -0.02  1.0000
 -14  -1   1     184      28                                                         178    0.41   -0.02  1.0000
   0 -15  -1       2      17                                                          -9    2.68   -0.14  1.0000
  15   0  -1       2      33                                                         -38    2.57    0.17  1.0000
  15   0  -1       2      22                                                          -6    2.57    0.17  1.0000
  15   0  -1       6      15                                                           1    2.57    0.17  1.0000
 -15   0   1      20      25                                                          10    2.57   -0.17  1.0000
 -15   0   1      11      16                                                           4    2.57   -0.17  1.0000
  16  -1  -1      95      18                                                          81   -1.38    0.08  1.0000
  16  -1  -1      76      26                                                          64   -1.38    0.08  1.0000
  16  -1  -1      15      34                                                          10   -1.38    0.08  1.0000
  -1 -15  -1      78      21                                                          65   -1.43    0.06  1.0000
 -16   1   1      83      19                                                          70   -1.38   -0.08  1.0000
 -16   1   1      54      28                                                          44   -1.38   -0.08  1.0000
  17  -2  -1     184      30                                                         182    0.15   -0.10  1.0000
  17  -2  -1     236      35                                                         234    0.15   -0.10  1.0000
 -17   2   1     160      35                                                         158    0.15    0.10  1.0000
 -17   2   1     207      30                                                         205    0.15    0.10  1.0000
  18  -3  -1       1      37                                                         -29    2.10   -0.09  1.0000
  18  -3  -1       8      18                                                          16    2.10   -0.09  1.0000
  18  -3  -1       1      28                                                          -1    2.10   -0.09  1.0000
  15 -18   1       1      47                                                         -17    2.15   -0.11  1.0000
 -18   3   1       1      17                                                          -6    2.10    0.09  1.0000
  19  -4  -1       0      38                                                         -37   -0.76   -0.02  1.0000
  19  -4  -1      77      21                                                          70   -0.76   -0.02  1.0000
  19  -4  -1     137      33                                                         128   -0.76   -0.02  1.0000
 -19   4   1      80      19                                                          73   -0.76    0.02  1.0000
  15 -19   1       0      45                                                         -19   -0.58   -0.01  1.0000
  20  -5  -1       0      39                                                         -15   -0.08    0.01  1.0000
  20  -5  -1      51      33                                                          52   -0.08    0.01  1.0000
  20  -5  -1      86      23                                                          87   -0.08    0.01  1.0000
  15 -20   1       0      45                                                          -5   -0.13   -0.02  1.0000
 -20   5   1      79      20                                                          80   -0.08   -0.01  1.0000
  21  -6  -1      55      35                                                          55   -0.03    0.00  1.0000
  21  -6  -1      13      23                                                          13   -0.03    0.00  1.0000
  15 -21   1       0      45                                                         -40    0.02   -0.16  1.0000
  22  -7  -1       0      25                                                          -4   -0.93   -0.05  1.0000
  22  -7  -1      30      36                                                          36   -0.93   -0.05  1.0000
  15 -22   1       0      44                                                         -17   -1.01   -0.05  1.0000
  23  -8  -1      24      26                                                          22    0.35   -0.02  1.0000
  23  -8  -1       0      35                                                          -6    0.35   -0.02  1.0000
  15 -23   1       0      41                                                         -27    0.12    0.17  1.0000
  24  -9  -1       7      28                                                           6    0.25   -0.13  1.0000
  24  -9  -1       6      35                                                           5    0.25   -0.13  1.0000
  15 -24   1       0      38                                                         -36    0.11    0.05  1.0000
  15 -24   1      15      25                                                          15    0.11    0.05  1.0000
  25 -10  -1      43      33                                                          44    0.21   -0.17  1.0000
  25 -10  -1      10      29                                                          11    0.21   -0.17  1.0000
  15 -25   1       0      34                                                          -2    0.09   -0.09  1.0000
 -16  -8  -1      25      22                                                          19    1.19   -0.13  1.0000
   8 -24   1       6      35                                                           3    1.41   -0.45  1.0000
   8 -24   1      24      21                                                          18    1.41   -0.45  1.0000
  16   8   1      16      16                                                          11    1.19    0.13  1.0000
 -16  -7  -1       0      21                                                          -3   -1.18   -0.12  1.0000
   7 -23   1       0      21                                                         -12   -0.75   -0.68  1.0000
  16   7   1       6      17                                                           9   -1.18    0.12  1.0000
   7 -23   1       0      37                                                         -16   -0.75   -0.68  1.0000
 -16  -6  -1       6      21                                                          11   -1.79   -0.03  1.0000
   6 -22   1       1      23                                                           4   -1.61   -0.24  1.0000
  16   6   1       2      18                                                           5   -1.79    0.03  1.0000
   6 -22   1       1      38                                                         -10   -1.61   -0.24  1.0000
 -16  -5  -1       5      20                                                           8   -0.94    0.11  1.0000
  16   5   1       7      18                                                          10   -0.94   -0.11  1.0000
   5 -21   1       0      23                                                          -8   -0.99    0.19  1.0000
   5 -21   1       0      38                                                         -29   -0.99    0.19  1.0000
 -16  -4  -1     107      23                                                         106   -0.07    0.06  1.0000
 -16  -4  -1      16      35                                                          16   -0.07    0.06  1.0000
  16   4   1     119      21                                                         118   -0.07   -0.06  1.0000
   4 -20   1     107      26                                                         107   -0.03   -0.07  1.0000
 -16  -3  -1      18      18                                                          22    0.81   -0.10  1.0000
 -16  -3  -1       0      32                                                         -31    0.81   -0.10  1.0000
   3 -19   1       0      21                                                         -25    0.92   -0.09  1.0000
  16   3   1       0      17                                                          -5    0.81    0.10  1.0000
 -16  -2  -1      21      18                                                          24   -0.50   -0.01  1.0000
 -16  -2  -1      30      31                                                          33   -0.50   -0.01  1.0000
  16   2   1       7      36                                                           9   -0.50    0.01  1.0000
  16   2   1      22      17                                                          25   -0.50    0.01  1.0000
   2 -18   1      20      21                                                          23   -0.69    0.16  1.0000
 -16  -1  -1      82      21                                                          88    0.63    0.07  1.0000
 -16  -1  -1      57      32                                                          62    0.63    0.07  1.0000
  16   1   1     106      20                                                         113    0.63   -0.07  1.0000
   1 -17   1     102      24                                                         108    0.58   -0.06  1.0000
 -16   0  -1      36      29                                                          43    1.11    0.07  1.0000
 -16   0  -1      45      19                                                          53    1.11    0.07  1.0000
  16   0   1      47      24                                                          55    1.11   -0.07  1.0000
  16   0   1      59      18                                                          68    1.11   -0.07  1.0000
  16   0   1       0      34                                                         -13    1.11   -0.07  1.0000
 -16   1  -1      16      27                                                          16   -0.05    0.04  1.0000
 -16   1  -1      22      18                                                          22   -0.05    0.04  1.0000
  16  -1   1       0      32                                                         -30   -0.05   -0.04  1.0000
  16  -1   1       0      49                                                         -35   -0.05   -0.04  1.0000
  16  -1   1      30      22                                                          30   -0.05   -0.04  1.0000
  16  -1   1       5      15                                                           5   -0.05   -0.04  1.0000
 -16   2  -1     141      22                                                         124   -1.42    0.07  1.0000
  14 -16  -1      77      35                                                          64   -1.46   -0.09  1.0000
 -16   2  -1      72      28                                                          60   -1.42    0.07  1.0000
  16  -2   1     113      24                                                          98   -1.42   -0.07  1.0000
  16  -2   1     138      20                                                         121   -1.42   -0.07  1.0000
  16  -2   1      23      34                                                          16   -1.42   -0.07  1.0000
  16  -2   1      17      51                                                          11   -1.42   -0.07  1.0000
 -16   3  -1      26      19                                                          21   -1.03    0.04  1.0000
 -16   3  -1      47      25                                                          40   -1.03    0.04  1.0000
  13 -16  -1      27      33                                                          21   -1.15    0.02  1.0000
  -3 -13   1       0      43                                                         -15   -1.10    0.08  1.0000
  16  -3   1       0      45                                                         -38   -1.03   -0.04  1.0000
  16  -3   1       6      32                                                           4   -1.03   -0.04  1.0000
  16  -3   1      31      21                                                          25   -1.03   -0.04  1.0000
  16  -3   1      48      16                                                          41   -1.03   -0.04  1.0000
 -16   4  -1      64      23                                                          62    0.29   -0.15  1.0000
 -16   4  -1     101      25                                                          98    0.29   -0.15  1.0000
  12 -16  -1     117      35                                                         113    0.37    0.18  1.0000
  16  -4   1      82      22                                                          79    0.29    0.15  1.0000
  16  -4   1      77      34                                                          74    0.29    0.15  1.0000
  16  -4   1       0      45                                                          -8    0.29    0.15  1.0000
  16  -4   1      82      18                                                          79    0.29    0.15  1.0000
  -4 -12   1      42      40                                                          39    0.38    0.08  1.0000
  -4 -12   1      91      27                                                          87    0.38    0.08  1.0000
 -16   5  -1     563      62                                                         548   -0.61   -0.12  1.0000
  11 -16  -1     382      66                                                         370   -0.60    0.20  1.0000
 -16   5  -1     548      56                                                         533   -0.61   -0.12  1.0000
  16  -5   1     607      64                                                         591   -0.61    0.12  1.0000
  16  -5   1     504      51                                                         490   -0.61    0.12  1.0000
  16  -5   1     551      48                                                         536   -0.61    0.12  1.0000
  10 -16  -1      14      30                                                          13   -0.28    0.01  1.0000
 -16   6  -1      14      20                                                          13   -0.21   -0.04  1.0000
  16  -6   1       0      44                                                         -82   -0.21    0.04  1.0000
  16  -6   1       4      19                                                           4   -0.21    0.04  1.0000
  -6 -10   1       6      34                                                           6   -0.20    0.07  1.0000
   9 -16  -1      10      29                                                          13   -0.93   -0.04  1.0000
 -16   7  -1       2      20                                                           4   -1.08    0.00  1.0000
  -7  -9   1      22      33                                                          27   -1.02    0.08  1.0000
  16  -7   1       4      22                                                           7   -1.08    0.00  1.0000
 -16   8  -1     916      74                                                         872   -1.39   -0.01  1.0000
   8 -16  -1     811      75                                                         774   -1.25    0.02  1.0000
  -8  -8   1     783      90                                                         745   -1.29    0.08  1.0000
   7 -16  -1       1      18                                                           2    0.98    0.05  1.0000
   7 -16  -1       8      25                                                          11    0.98    0.05  1.0000
  -9  -7   1       0      21                                                          -8    1.02    0.02  1.0000
  -9  -7   1       0      25                                                          -2    1.02    0.02  1.0000
   6 -16  -1       0      25                                                          -6    0.99   -0.04  1.0000
   6 -16  -1       0      31                                                         -22    0.99   -0.04  1.0000
   6 -16  -1       0      16                                                         -12    0.99   -0.04  1.0000
 -10  -6   1       0      24                                                         -18    0.80   -0.06  1.0000
 -10  -6   1       0      22                                                         -10    0.80   -0.06  1.0000
 -10  -6   1       0      17                                                          -4    0.80   -0.06  1.0000
   5 -16  -1     117      22                                                         119    0.20   -0.07  1.0000
   5 -16  -1      97      30                                                          99    0.20   -0.07  1.0000
  11   5  -1     114      19                                                         116    0.16    0.10  1.0000
 -11  -5   1      93      20                                                          95    0.16   -0.10  1.0000
 -11  -5   1      90      29                                                          92    0.16   -0.10  1.0000
 -11  -5   1     104      26                                                         106    0.16   -0.10  1.0000
  12   4  -1     315      36                                                         318    0.17    0.04  1.0000
   4 -16  -1     339      40                                                         343    0.22   -0.03  1.0000
 -12  -4   1     370      37                                                         373    0.17   -0.04  1.0000
 -12  -4   1     341      47                                                         344    0.17   -0.04  1.0000
 -12  -4   1     389      58                                                         392    0.17   -0.04  1.0000
   3 -16  -1      69      21                                                          78   -0.95    0.00  1.0000
  13   3  -1      59      18                                                          66   -0.88   -0.15  1.0000
 -13  -3   1      64      18                                                          72   -0.88    0.15  1.0000
 -13  -3   1      55      29                                                          62   -0.88    0.15  1.0000
  14   2  -1      31      17                                                          29   -0.28   -0.16  1.0000
  14   2  -1       0      32                                                         -27   -0.28   -0.16  1.0000
   2 -16  -1      37      19                                                          35   -0.32    0.03  1.0000
 -14  -2   1      29      28                                                          28   -0.28    0.16  1.0000
 -14  -2   1      47      17                                                          45   -0.28    0.16  1.0000
   1 -16  -1     316      42                                                         333    0.91    0.01  1.0000
  15   1  -1     379      39                                                         398    0.89    0.00  1.0000
 -15  -1   1     335      38                                                         352    0.89    0.00  1.0000
 -15  -1   1     374      60                                                         392    0.89    0.00  1.0000
  16   0  -1     242      32                                                         268   -1.54    0.05  1.0000
  16   0  -1     154      34                                                         175   -1.54    0.05  1.0000
   0 -16  -1     213      35                                                         235   -1.39   -0.03  1.0000
 -16   0   1     224      31                                                         249   -1.54   -0.05  1.0000
 -16   0   1     154      38                                                         175   -1.54   -0.05  1.0000
  17  -1  -1      62      29                                                          48   -1.84   -0.01  1.0000
  17  -1  -1       1      36                                                         -32   -1.84   -0.01  1.0000
  17  -1  -1      69      18                                                          54   -1.84   -0.01  1.0000
 -17   1   1      47      19                                                          35   -1.84    0.01  1.0000
 -17   1   1      39      30                                                          28   -1.84    0.01  1.0000
  18  -2  -1     441      60                                                         436   -0.22   -0.12  1.0000
  18  -2  -1     584      51                                                         578   -0.22   -0.12  1.0000
 -18   2   1     540      49                                                         535   -0.22    0.12  1.0000
  19  -3  -1      28      39                                                          38   -1.62   -0.05  1.0000
  19  -3  -1       3      19                                                           6   -1.62   -0.05  1.0000
  19  -3  -1      35      31                                                          46   -1.62   -0.05  1.0000
 -19   3   1      29      18                                                          39   -1.62    0.05  1.0000
  20  -4  -1      15      20                                                          26   -2.38    0.31  1.0000
  20  -4  -1      16      32                                                          28   -2.38    0.31  1.0000
  20  -4  -1       2      39                                                          -5   -2.38    0.31  1.0000
  16 -20   1       2      45                                                          -2   -2.42    0.20  1.0000
 -20   4   1       0      17                                                           3   -2.38   -0.31  1.0000
  21  -5  -1     125      36                                                          97   -2.56    0.36  1.0000
  16 -21   1      34      45                                                          20   -2.61    0.32  1.0000
  22  -6  -1      26      34                                                          39   -2.10   -0.06  1.0000
  22  -6  -1       1      23                                                          -5   -2.10   -0.06  1.0000
  16 -22   1       1      43                                                         -28   -1.99   -0.12  1.0000
  23  -7  -1      57      26                                                          56   -0.11   -0.07  1.0000
  23  -7  -1       2      34                                                           2   -0.11   -0.07  1.0000
  16 -23   1      17      41                                                          17   -0.03   -0.03  1.0000
  24  -8  -1       7      27                                                           8    0.48   -0.03  1.0000
  24  -8  -1      11      34                                                          13    0.48   -0.03  1.0000
  16 -24   1       0      37                                                         -37    0.57    0.13  1.0000
 -17  -7  -1      42      22                                                          45    0.37   -0.14  1.0000
  17   7   1      29      17                                                          31    0.37    0.14  1.0000
   7 -24   1      22      34                                                          25    0.64   -0.34  1.0000
   7 -24   1      53      23                                                          58    0.64   -0.34  1.0000
 -17  -6  -1      16      20                                                          12   -0.92   -0.13  1.0000
  17   6   1       4      17                                                           2   -0.92    0.13  1.0000
   6 -23   1       9      36                                                           7   -0.70   -0.30  1.0000
   6 -23   1       0      22                                                          -3   -0.70   -0.30  1.0000
 -17  -5  -1       0      20                                                           0   -0.58    0.03  1.0000
   5 -22   1       0      22                                                         -15   -0.63    0.18  1.0000
  17   5   1      19      18                                                          22   -0.58   -0.03  1.0000
 -17  -4  -1      24      20                                                          22   -0.52    0.10  1.0000
  17   4   1      11      18                                                           9   -0.52   -0.10  1.0000
   4 -21   1       0      22                                                         -23   -0.73    0.26  1.0000
 -17  -3  -1      39      34                                                          43    0.67   -0.03  1.0000
 -17  -3  -1       3      19                                                           4    0.67   -0.03  1.0000
  17   3   1       0      18                                                         -14    0.67    0.03  1.0000
   3 -20   1       0      22                                                         -22    0.67    0.05  1.0000
 -17  -2  -1       4      18                                                           4   -0.15   -0.08  1.0000
 -17  -2  -1       9      33                                                           9   -0.15   -0.08  1.0000
   2 -19   1       0      21                                                         -15   -0.27    0.09  1.0000
  17   2   1       0      17                                                         -14   -0.15    0.08  1.0000
 -17  -1  -1     133      22                                                         113   -1.73   -0.04  1.0000
 -17  -1  -1     111      34                                                          93   -1.73   -0.04  1.0000
   1 -18   1      92      24                                                          75   -1.77    0.03  1.0000
  17   1   1     121      21                                                         102   -1.73    0.04  1.0000
  17   1   1      19      38                                                          12   -1.73    0.04  1.0000
 -17   0  -1      14      30                                                           9   -1.37    0.02  1.0000
 -17   0  -1       3      18                                                           1   -1.37    0.02  1.0000
  17   0   1       1      25                                                         -22   -1.37   -0.02  1.0000
  17   0   1       1      35                                                         -46   -1.37   -0.02  1.0000
  17   0   1      11      17                                                           7   -1.37   -0.02  1.0000
 -17   1  -1      11      29                                                          15   -1.03    0.04  1.0000
 -17   1  -1      56      20                                                          64   -1.03    0.04  1.0000
  17  -1   1       3      36                                                           5   -1.03   -0.04  1.0000
  17  -1   1      53      26                                                          61   -1.03   -0.04  1.0000
  17  -1   1      54      19                                                          62   -1.03   -0.04  1.0000
  15 -17  -1     210      44                                                         189   -1.38   -0.11  1.0000
 -17   3  -1      10      26                                                           7   -0.88    0.03  1.0000
  14 -17  -1       0      35                                                         -43   -0.77   -0.05  1.0000
 -17   3  -1      23      19                                                          19   -0.88    0.03  1.0000
  17  -3   1       0      34                                                         -10   -0.88   -0.03  1.0000
  17  -3   1      29      23                                                          24   -0.88   -0.03  1.0000
  17  -3   1       0      54                                                         -15   -0.88   -0.03  1.0000
  17  -3   1      31      16                                                          26   -0.88   -0.03  1.0000
 -17   4  -1      64      28                                                          56    0.96   -0.12  1.0000
  13 -17  -1       0      36                                                          -4    0.95    0.15  1.0000
 -17   4  -1      72      20                                                          64    0.96   -0.12  1.0000
  17  -4   1      98      25                                                          88    0.96    0.12  1.0000
  17  -4   1       0      51                                                         -42    0.96    0.12  1.0000
  17  -4   1     120      18                                                         109    0.96    0.12  1.0000
  -4 -13   1      23      45                                                          18    1.10    0.01  1.0000
  17  -4   1      37      35                                                          31    0.96    0.12  1.0000
 -17   5  -1       1      24                                                          -2   -1.70   -0.20  1.0000
 -17   5  -1      29      18                                                          20   -1.70   -0.20  1.0000
  17  -5   1       1      32                                                         -12   -1.70    0.20  1.0000
  17  -5   1       1      46                                                         -62   -1.70    0.20  1.0000
  17  -5   1       1      21                                                         -29   -1.70    0.20  1.0000
  17  -5   1      21      15                                                          14   -1.70    0.20  1.0000
  -5 -12   1      19      41                                                          13   -1.60    0.05  1.0000
  11 -17  -1      33      33                                                          22   -1.92    0.18  1.0000
  11 -17  -1      20      19                                                          12   -1.92    0.18  1.0000
  17  -6   1       1      32                                                         -16   -1.98    0.07  1.0000
  -6 -11   1      19      39                                                          11   -1.92    0.05  1.0000
  17  -6   1      37      16                                                          25   -1.98    0.07  1.0000
  17  -6   1      33      21                                                          22   -1.98    0.07  1.0000
  10 -17  -1      71      36                                                          62    1.04    0.04  1.0000
  10 -17  -1     155      24                                                         142    1.04    0.04  1.0000
  17  -7   1     168      40                                                         153    1.12   -0.06  1.0000
  17  -7   1     203      30                                                         187    1.12   -0.06  1.0000
  17  -7   1     196      28                                                         180    1.12   -0.06  1.0000
 -17   8  -1      57      23                                                          51   -0.83    0.06  1.0000
   9 -17  -1      56      19                                                          50   -0.81   -0.04  1.0000
   9 -17  -1      18      32                                                          15   -0.81   -0.04  1.0000
  17  -8   1      82      24                                                          74   -0.83   -0.06  1.0000
  -8  -9   1      57      36                                                          50   -0.90    0.05  1.0000
  -8  -9   1      24      21                                                          20   -0.90    0.05  1.0000
  17  -8   1      37      18                                                          32   -0.83   -0.06  1.0000
   8 -17  -1     356      39                                                         300   -2.95   -0.03  1.0000
   9   8  -1     300      32                                                         249   -2.94   -0.01  1.0000
  -9  -8   1     457      63                                                         393   -2.94    0.01  1.0000
  -9  -8   1     393      37                                                         334   -2.94    0.01  1.0000
  17  -9   1     329      40                                                         275   -2.96    0.01  1.0000
  10   7  -1     188      29                                                         203   -1.01   -0.03  1.0000
   7 -17  -1     217      35                                                         233   -1.01    0.06  1.0000
 -10  -7   1     207      32                                                         223   -1.01    0.03  1.0000
  17 -10   1     175      30                                                         187   -0.86   -0.02  1.0000
 -10  -7   1     139      36                                                         152   -1.01    0.03  1.0000
  11   6  -1       0      15                                                         -13    1.02    0.00  1.0000
   6 -17  -1       8      18                                                           5    1.10   -0.10  1.0000
   6 -17  -1       0      31                                                         -52    1.10   -0.10  1.0000
 -11  -6   1       0      17                                                          -2    1.02    0.00  1.0000
 -11  -6   1       0      28                                                          -3    1.02    0.00  1.0000
  12   5  -1      44      17                                                          42   -0.36    0.06  1.0000
   5 -17  -1       0      31                                                         -45   -0.25   -0.20  1.0000
   5 -17  -1      28      19                                                          27   -0.25   -0.20  1.0000
 -12  -5   1      10      28                                                           9   -0.36   -0.06  1.0000
 -12  -5   1      40      18                                                          38   -0.36   -0.06  1.0000
  13   4  -1     146      22                                                         159   -1.02   -0.08  1.0000
   4 -17  -1     104      24                                                         116   -1.08   -0.17  1.0000
 -13  -4   1     128      22                                                         140   -1.02    0.08  1.0000
 -13  -4   1     108      34                                                         119   -1.02    0.08  1.0000
  14   3  -1       0      16                                                         -15    0.96   -0.22  1.0000
   3 -17  -1       0      18                                                         -13    1.13   -0.23  1.0000
 -14  -3   1       1      30                                                           1    0.96    0.22  1.0000
 -14  -3   1       0      15                                                         -17    0.96    0.22  1.0000
   2 -17  -1       8      19                                                          15    2.04    0.01  1.0000
  15   2  -1       5      16                                                          11    1.93   -0.14  1.0000
 -15  -2   1       1      30                                                         -12    1.93    0.14  1.0000
 -15  -2   1       1      16                                                           5    1.93    0.14  1.0000
  16   1  -1      21      17                                                          25   -0.85    0.00  1.0000
   1 -17  -1      10      20                                                          13   -0.95    0.14  1.0000
 -16  -1   1       0      30                                                         -25   -0.85    0.00  1.0000
 -16  -1   1      19      18                                                          23   -0.85    0.00  1.0000
  17   0  -1      11      17                                                           6   -1.76    0.08  1.0000
   0 -17  -1       3      20                                                           1   -1.47   -0.12  1.0000
  17   0  -1       1      29                                                          -6   -1.76    0.08  1.0000
 -17   0   1      17      17                                                          10   -1.76   -0.08  1.0000
 -17   0   1       1      30                                                          -6   -1.76   -0.08  1.0000
  18  -1  -1      34      30                                                          31    0.46    0.11  1.0000
  18  -1  -1      59      19                                                          55    0.46    0.11  1.0000
 -18   1   1      29      32                                                          26    0.46   -0.11  1.0000
 -18   1   1      57      19                                                          53    0.46   -0.11  1.0000
  19  -2  -1      20      19                                                          16    0.84    0.01  1.0000
  19  -2  -1       7      31                                                           5    0.84    0.01  1.0000
 -19   2   1       8      18                                                           6    0.84   -0.01  1.0000
  20  -3  -1       1      20                                                          -4    1.44    0.29  1.0000
  20  -3  -1       1      31                                                         -44    1.44    0.29  1.0000
 -20   3   1      14      18                                                           9    1.44   -0.29  1.0000
  21  -4  -1       2      21                                                           3    0.09    0.69  1.0000
  21  -4  -1      25      31                                                          28    0.09    0.69  1.0000
 -21   4   1      15      17                                                          18    0.09   -0.69  1.0000
  22  -5  -1      65      24                                                          75   -1.16    0.23  1.0000
  22  -5  -1      48      32                                                          57   -1.16    0.23  1.0000
 -22   5   1      33      19                                                          41   -1.16   -0.23  1.0000
  17 -22   1      47      44                                                          55   -1.04    0.12  1.0000
  23  -6  -1       4      23                                                           5    0.62   -0.15  1.0000
  23  -6  -1       0      31                                                          -1    0.62   -0.15  1.0000
  17 -23   1       2      39                                                           3    0.73   -0.27  1.0000
  24  -7  -1      15      32                                                           9    1.71   -0.07  1.0000
  24  -7  -1       1      25                                                          -3    1.71   -0.07  1.0000
  17 -24   1       1      36                                                         -38    1.87   -0.06  1.0000
 -18  -6  -1      38      20                                                          41    0.47   -0.07  1.0000
  18   6   1      31      17                                                          34    0.47    0.07  1.0000
   6 -24   1      37      21                                                          40    0.44   -0.10  1.0000
 -18  -5  -1      29      20                                                          26    0.60   -0.02  1.0000
  18   5   1      22      17                                                          19    0.60    0.02  1.0000
   5 -23   1       0      22                                                           0    0.69   -0.05  1.0000
 -18  -4  -1      53      21                                                          50    0.36    0.06  1.0000
  18   4   1      46      19                                                          43    0.36   -0.06  1.0000
   4 -22   1      72      23                                                          69    0.28    0.12  1.0000
 -18  -3  -1      57      21                                                          67    1.23   -0.01  1.0000
  18   3   1      51      20                                                          61    1.23    0.01  1.0000
   3 -21   1      58      24                                                          68    1.21    0.20  1.0000
 -18  -2  -1      42      20                                                          38    0.66   -0.03  1.0000
   2 -20   1      58      23                                                          52    0.72    0.11  1.0000
  18   2   1      52      20                                                          47    0.66    0.03  1.0000
 -18  -1  -1     160      24                                                         166   -0.46   -0.04  1.0000
 -18  -1  -1      83      35                                                          88   -0.46   -0.04  1.0000
  18   1   1     123      23                                                         128   -0.46    0.04  1.0000
 -18   0  -1       6      31                                                           9   -0.92   -0.06  1.0000
 -18   0  -1      36      19                                                          42   -0.92   -0.06  1.0000
  18   0   1       0      39                                                          -2   -0.92    0.06  1.0000
  18   0   1      18      18                                                          22   -0.92    0.06  1.0000
 -18   1  -1      14      30                                                          20   -1.30    0.02  1.0000
 -18   1  -1      21      19                                                          28   -1.30    0.02  1.0000
  18  -1   1      19      27                                                          26   -1.30   -0.02  1.0000
  18  -1   1      12      18                                                          17   -1.30   -0.02  1.0000
  18  -1   1       3      38                                                           6   -1.30   -0.02  1.0000
 -18   2  -1       0      28                                                          -5    0.70    0.08  1.0000
  16 -18  -1      13      46                                                          10    0.77   -0.13  1.0000
 -18   2  -1      17      18                                                          14    0.70    0.08  1.0000
  18  -2   1      34      18                                                          30    0.70   -0.08  1.0000
  18  -2   1       0      25                                                          -8    0.70   -0.08  1.0000
  18  -2   1       0      36                                                         -36    0.70   -0.08  1.0000
  15 -18  -1       2      42                                                         -82    2.86   -0.08  1.0000
 -18   3  -1     103      20                                                          74    2.93    0.08  1.0000
 -18   3  -1      59      29                                                          38    2.93    0.08  1.0000
  18  -3   1      63      26                                                          41    2.93   -0.08  1.0000
  18  -3   1      68      59                                                          45    2.93   -0.08  1.0000
  18  -3   1       6      37                                                           1    2.93   -0.08  1.0000
  18  -3   1     135      20                                                         101    2.93   -0.08  1.0000
 -18   4  -1       4      27                                                          15    3.57   -0.05  1.0000
  14 -18  -1       3      39                                                         -51    3.54    0.10  1.0000
 -18   4  -1       8      19                                                          22    3.57   -0.05  1.0000
  18  -4   1       1      35                                                           9    3.57    0.05  1.0000
  18  -4   1       6      58                                                          18    3.57    0.05  1.0000
  18  -4   1       4      17                                                          15    3.57    0.05  1.0000
  18  -4   1      18      25                                                          37    3.57    0.05  1.0000
  13 -18  -1      94      40                                                          80    1.39    0.19  1.0000
 -18   5  -1     115      22                                                          98    1.57   -0.14  1.0000
  18  -5   1       1      56                                                         -43    1.57    0.14  1.0000
  18  -5   1     136      21                                                         117    1.57    0.14  1.0000
  -5 -13   1      53      47                                                          42    1.47    0.03  1.0000
  18  -5   1     182      28                                                         160    1.57    0.14  1.0000
  18  -5   1       1      36                                                         -35    1.57    0.14  1.0000
 -18   6  -1      35      19                                                          31   -0.65   -0.12  1.0000
  -6 -12   1      43      43                                                          39   -0.66   -0.03  1.0000
  18  -6   1      26      18                                                          23   -0.65    0.12  1.0000
  18  -6   1      12      24                                                          10   -0.65    0.12  1.0000
  18  -6   1      39      36                                                          35   -0.65    0.12  1.0000
  11 -18  -1       0      20                                                         -24    0.42    0.04  1.0000
  11 -18  -1       0      34                                                         -41    0.42    0.04  1.0000
  18  -7   1       0      34                                                          -8    0.34   -0.01  1.0000
  -7 -11   1       0      38                                                         -27    0.36    0.00  1.0000
  18  -7   1       0      23                                                         -16    0.34   -0.01  1.0000
  18  -7   1       4      18                                                           3    0.34   -0.01  1.0000
  10 -18  -1     648      58                                                         613    1.31   -0.07  1.0000
  18  -8   1     769      61                                                         730    1.36   -0.13  1.0000
  -8 -10   1     460      89                                                         432    1.24    0.03  1.0000
  18  -8   1     629      56                                                         594    1.36   -0.13  1.0000
   9 -18  -1       0      37                                                         -26   -0.35   -0.13  1.0000
   9 -18  -1      59      23                                                          62   -0.35   -0.13  1.0000
  18  -9   1      94      27                                                          98   -0.40   -0.03  1.0000
  -9  -9   1     111      24                                                         114   -0.27   -0.01  1.0000
  18  -9   1      83      23                                                          87   -0.40   -0.03  1.0000
  -9  -9   1      90      39                                                          93   -0.27   -0.01  1.0000
  10   8  -1      27      17                                                          14   -2.69   -0.02  1.0000
   8 -18  -1      18      35                                                           8   -2.68   -0.02  1.0000
   8 -18  -1      56      20                                                          37   -2.68   -0.02  1.0000
 -10  -8   1      21      20                                                          10   -2.69    0.02  1.0000
 -10  -8   1       2      34                                                          -9   -2.69    0.02  1.0000
  18 -10   1      47      25                                                          29   -2.75   -0.10  1.0000
  11   7  -1     391      44                                                         423   -1.49   -0.05  1.0000
   7 -18  -1     457      48                                                         494   -1.60    0.04  1.0000
  18 -11   1     393      52                                                         427   -1.57   -0.09  1.0000
 -11  -7   1     501      74                                                         537   -1.49    0.05  1.0000
 -11  -7   1     398      45                                                         430   -1.49    0.05  1.0000
  12   6  -1      89      19                                                          75   -1.48    0.05  1.0000
   6 -18  -1      94      23                                                          80   -1.44   -0.05  1.0000
 -12  -6   1     141      36                                                         123   -1.48   -0.05  1.0000
 -12  -6   1     118      22                                                         102   -1.48   -0.05  1.0000
   5 -18  -1       4      19                                                          -9   -3.81    0.06  1.0000
   5 -18  -1       4      35                                                          -3   -3.81    0.06  1.0000
  13   5  -1       4      16                                                         -31   -3.77    0.02  1.0000
 -13  -5   1       4      31                                                          -8   -3.77   -0.02  1.0000
 -13  -5   1       4      18                                                           0   -3.77   -0.02  1.0000
   4 -18  -1      34      22                                                          46   -1.88   -0.04  1.0000
  14   4  -1      51      19                                                          65   -1.80   -0.02  1.0000
 -14  -4   1      53      34                                                          68   -1.80    0.02  1.0000
 -14  -4   1      59      20                                                          74   -1.80    0.02  1.0000
   3 -18  -1       0      20                                                           1    2.30   -0.14  1.0000
  15   3  -1       1      16                                                          -1    2.13   -0.01  1.0000
 -15  -3   1       9      18                                                          17    2.13    0.01  1.0000
 -15  -3   1       1      32                                                          -1    2.13    0.01  1.0000
   2 -18  -1      25      21                                                          35    1.73    0.21  1.0000
  16   2  -1      20      18                                                          30    1.87    0.00  1.0000
 -16  -2   1      15      19                                                          24    1.87    0.00  1.0000
 -16  -2   1      23      33                                                          34    1.87    0.00  1.0000
   1 -18  -1     366      45                                                         385   -0.93    0.15  1.0000
  17   1  -1     384      42                                                         402   -0.86    0.04  1.0000
 -17  -1   1     380      41                                                         398   -0.86   -0.04  1.0000
 -17  -1   1     372      66                                                         390   -0.86   -0.04  1.0000
  18   0  -1       2      18                                                           3   -0.46    0.10  1.0000
   0 -18  -1       0      20                                                          -7   -0.43   -0.03  1.0000
 -18   0   1      21      33                                                          23   -0.46   -0.10  1.0000
 -18   0   1      10      18                                                          12   -0.46   -0.10  1.0000
  19  -1  -1      23      32                                                          26    0.51    0.03  1.0000
  19  -1  -1      21      19                                                          24    0.51    0.03  1.0000
 -19   1   1      36      19                                                          39    0.51   -0.03  1.0000
  20  -2  -1     104      33                                                          84    1.99    0.04  1.0000
  20  -2  -1     138      24                                                         114    1.99    0.04  1.0000
 -20   2   1     153      22                                                         128    1.99   -0.04  1.0000
  21  -3  -1      16      30                                                          30    2.66    0.40  1.0000
  21  -3  -1       2      20                                                          -1    2.66    0.40  1.0000
 -21   3   1       2      17                                                          -4    2.66   -0.40  1.0000
  22  -4  -1      53      28                                                          58    0.67    0.27  1.0000
  22  -4  -1      37      22                                                          42    0.67    0.27  1.0000
 -22   4   1      32      17                                                          36    0.67   -0.27  1.0000
  23  -5  -1      19      28                                                          20   -0.23   -0.03  1.0000
  23  -5  -1      56      23                                                          58   -0.23   -0.03  1.0000
  24  -6  -1       0      29                                                          -2    0.06   -0.03  1.0000
  24  -6  -1       1      23                                                           1    0.06   -0.03  1.0000
 -19  -4  -1      19      19                                                          18    0.25    0.04  1.0000
   4 -23   1      15      21                                                          14    0.34   -0.15  1.0000
  19   4   1      20      17                                                          19    0.25   -0.04  1.0000
 -19  -3  -1      21      19                                                          27    1.19    0.00  1.0000
  19   3   1       4      18                                                           7    1.19    0.00  1.0000
   3 -22   1      10      21                                                          15    1.20    0.01  1.0000
 -19  -2  -1       0      18                                                          -3    0.77   -0.02  1.0000
  19   2   1       7      18                                                           6    0.77    0.02  1.0000
 -19  -1  -1       0      18                                                          -7    0.15    0.00  1.0000
  19   1   1       8      18                                                           8    0.15    0.00  1.0000
 -19   0  -1      51      20                                                          59    1.00    0.01  1.0000
  19   0   1      64      21                                                          73    1.00   -0.01  1.0000
 -19   1  -1       0      18                                                          -6   -0.67    0.02  1.0000
 -19   1  -1       0      29                                                         -23   -0.67    0.02  1.0000
  19  -1   1      15      29                                                          18   -0.67   -0.02  1.0000
  19  -1   1       0      39                                                         -32   -0.67   -0.02  1.0000
  19  -1   1      20      18                                                          23   -0.67   -0.02  1.0000
 -19   2  -1     124      22                                                         115   -0.82   -0.01  1.0000
 -19   2  -1      47      31                                                          41   -0.82   -0.01  1.0000
  19  -2   1       0      40                                                          -8   -0.82    0.01  1.0000
  19  -2   1     127      21                                                         117   -0.82    0.01  1.0000
  19  -2   1      73      30                                                          66   -0.82    0.01  1.0000
  16 -19  -1      72      45                                                          59    1.52   -0.07  1.0000
 -19   3  -1      97      21                                                          81    1.56    0.09  1.0000
 -19   3  -1      65      30                                                          52    1.56    0.09  1.0000
  19  -3   1      79      29                                                          65    1.56   -0.09  1.0000
  19  -3   1      32      38                                                          23    1.56   -0.09  1.0000
  19  -3   1     107      21                                                          91    1.56   -0.09  1.0000
  15 -19  -1       1      43                                                          -3    1.41   -0.01  1.0000
 -19   4  -1       1      18                                                          -4    1.51    0.02  1.0000
 -19   4  -1       5      29                                                           3    1.51    0.02  1.0000
  19  -4   1       1      18                                                           0    1.51   -0.02  1.0000
  19  -4   1       1      60                                                         -47    1.51   -0.02  1.0000
  19  -4   1      11      27                                                           9    1.51   -0.02  1.0000
  19  -4   1       1      38                                                         -23    1.51   -0.02  1.0000
 -19   5  -1     115      22                                                          99   -1.46   -0.13  1.0000
  19  -5   1      94      29                                                          80   -1.46    0.13  1.0000
  19  -5   1      23      38                                                          16   -1.46    0.13  1.0000
  -5 -14   1      76      56                                                          63   -1.46    0.07  1.0000
  19  -5   1     137      22                                                         120   -1.46    0.13  1.0000
  13 -19  -1      29      42                                                          20   -1.72    0.06  1.0000
 -19   6  -1      74      20                                                          59   -1.74   -0.09  1.0000
  19  -6   1      30      26                                                          21   -1.74    0.09  1.0000
  19  -6   1      38      20                                                          28   -1.74    0.09  1.0000
  -6 -13   1      41      47                                                          30   -1.75   -0.01  1.0000
  19  -6   1       1      37                                                          -9   -1.74    0.09  1.0000
 -19   7  -1      59      20                                                          64   -0.61   -0.10  1.0000
  12 -19  -1      54      23                                                          58   -0.50    0.01  1.0000
  12 -19  -1      21      41                                                          23   -0.50    0.01  1.0000
  19  -7   1      57      21                                                          62   -0.61    0.10  1.0000
  -7 -12   1       2      45                                                           3   -0.42   -0.04  1.0000
  19  -7   1       9      38                                                          11   -0.61    0.10  1.0000
  19  -7   1      58      27                                                          63   -0.61    0.10  1.0000
  11 -19  -1     148      26                                                         133   -1.18    0.03  1.0000
  19  -8   1     155      25                                                         138   -1.32    0.00  1.0000
  19  -8   1     184      31                                                         166   -1.32    0.00  1.0000
  -8 -11   1      67      44                                                          56   -1.28    0.03  1.0000
  10 -19  -1     807      66                                                         832    0.83   -0.04  1.0000
  -9 -10   1     664      65                                                         689    0.90   -0.01  1.0000
  19  -9   1     569      65                                                         590    0.81   -0.01  1.0000
  -9 -10   1     573      98                                                         596    0.90   -0.01  1.0000
  19  -9   1     813      69                                                         838    0.81   -0.01  1.0000
   9 -19  -1     424      46                                                         405    0.87    0.04  1.0000
  10   9  -1     401      43                                                         381    0.94    0.00  1.0000
  19 -10   1     424      49                                                         404    0.93    0.03  1.0000
 -10  -9   1     338      43                                                         320    0.94    0.00  1.0000
   8 -19  -1     191      27                                                         166   -1.74    0.06  1.0000
  11   8  -1     172      22                                                         149   -1.74   -0.01  1.0000
 -11  -8   1     125      41                                                         105   -1.74    0.01  1.0000
  19 -11   1     140      31                                                         120   -1.70   -0.03  1.0000
 -11  -8   1     164      26                                                         141   -1.74    0.01  1.0000
   7 -19  -1     106      23                                                          88   -1.71    0.03  1.0000
   7 -19  -1       1      37                                                         -55   -1.71    0.03  1.0000
  12   7  -1      94      19                                                          78   -1.63    0.10  1.0000
 -12  -7   1      39      37                                                          29   -1.63   -0.10  1.0000
 -12  -7   1     105      23                                                          88   -1.63   -0.10  1.0000
  13   6  -1     174      31                                                         208   -2.32    0.05  1.0000
   6 -19  -1     216      37                                                         254   -2.39    0.23  1.0000
 -13  -6   1     189      33                                                         224   -2.32   -0.05  1.0000
 -13  -6   1     141      45                                                         172   -2.32   -0.05  1.0000
   5 -19  -1     136      25                                                         108   -2.44    0.27  1.0000
  14   5  -1     154      22                                                         125   -2.34    0.01  1.0000
 -14  -5   1     147      24                                                         119   -2.34   -0.01  1.0000
 -14  -5   1     123      39                                                          97   -2.34   -0.01  1.0000
   4 -19  -1      14      21                                                          18    0.91   -0.18  1.0000
  15   4  -1       6      17                                                           8    0.85    0.15  1.0000
 -15  -4   1       2      19                                                           4    0.85   -0.15  1.0000
 -15  -4   1       7      34                                                          10    0.85   -0.15  1.0000
  16   3  -1      72      19                                                          49    2.81    0.13  1.0000
   3 -19  -1      94      23                                                          68    2.80   -0.18  1.0000
 -16  -3   1      52      36                                                          33    2.81   -0.13  1.0000
 -16  -3   1      65      20                                                          43    2.81   -0.13  1.0000
  17   2  -1     232      34                                                         246    0.88    0.03  1.0000
   2 -19  -1     229      38                                                         244    0.89    0.07  1.0000
 -17  -2   1     202      45                                                         215    0.88   -0.03  1.0000
 -17  -2   1     233      33                                                         247    0.88   -0.03  1.0000
   1 -19  -1     115      25                                                         103   -1.10    0.01  1.0000
  18   1  -1     128      22                                                         116   -1.03    0.01  1.0000
 -18  -1   1      75      37                                                          66   -1.03   -0.01  1.0000
 -18  -1   1     112      23                                                         101   -1.03   -0.01  1.0000
  19   0  -1      61      21                                                          74   -1.46   -0.03  1.0000
 -19   0   1      54      21                                                          66   -1.46    0.03  1.0000
  20  -1  -1     134      23                                                         123   -0.95   -0.04  1.0000
  20  -1  -1      59      32                                                          52   -0.95   -0.04  1.0000
 -20   1   1     100      21                                                          90   -0.95    0.04  1.0000
  21  -2  -1      62      30                                                          66    0.42    0.17  1.0000
  21  -2  -1     119      24                                                         124    0.42    0.17  1.0000
 -21   2   1      93      20                                                          97    0.42   -0.17  1.0000
  22  -3  -1      28      26                                                          21    1.32    0.06  1.0000
  22  -3  -1      82      22                                                          70    1.32    0.06  1.0000
 -22   3   1      77      18                                                          65    1.32   -0.06  1.0000
  23  -4  -1       2      25                                                           3    0.33   -0.08  1.0000
  23  -4  -1      59      23                                                          62    0.33   -0.08  1.0000
 -23   4   1      55      17                                                          58    0.33    0.08  1.0000
 -20  -3  -1      50      19                                                          57    0.88    0.02  1.0000
  20   3   1      33      17                                                          38    0.88   -0.02  1.0000
 -20  -2  -1      30      18                                                          24    1.03   -0.04  1.0000
  20   2   1      10      17                                                           7    1.03    0.04  1.0000
 -20  -1  -1      33      18                                                          32   -0.19   -0.10  1.0000
  20   1   1      39      18                                                          38   -0.19    0.10  1.0000
 -20   0  -1       9      18                                                          14    1.38   -0.08  1.0000
  20   0   1      14      19                                                          20    1.38    0.08  1.0000
 -20   1  -1      10      18                                                          13    0.82    0.07  1.0000
  20  -1   1       0      19                                                          -5    0.82   -0.07  1.0000
  20  -1   1       2      28                                                           3    0.82   -0.07  1.0000
 -20   2  -1      10      18                                                           9   -0.31   -0.04  1.0000
  20  -2   1       0      39                                                         -26   -0.31    0.04  1.0000
  20  -2   1       2      19                                                           2   -0.31    0.04  1.0000
  20  -2   1       0      29                                                         -13   -0.31    0.04  1.0000
 -20   3  -1      55      20                                                          60    0.64   -0.11  1.0000
 -20   3  -1      12      30                                                          15    0.64   -0.11  1.0000
  17 -20  -1       0      45                                                         -65    0.64    0.05  1.0000
  20  -3   1      17      30                                                          20    0.64    0.11  1.0000
  20  -3   1       0      40                                                          -7    0.64    0.11  1.0000
  20  -3   1      31      20                                                          35    0.64    0.11  1.0000
 -20   4  -1      10      18                                                          10    0.07    0.09  1.0000
  16 -20  -1       0      44                                                         -86    0.24   -0.20  1.0000
  20  -4   1      12      19                                                          12    0.07   -0.09  1.0000
  20  -4   1      20      29                                                          20    0.07   -0.09  1.0000
  20  -4   1      27      41                                                          27    0.07   -0.09  1.0000
 -20   5  -1     170      23                                                         143   -2.08    0.04  1.0000
  15 -20  -1      27      46                                                          17   -2.10   -0.18  1.0000
  20  -5   1     145      33                                                         120   -2.08   -0.04  1.0000
  20  -5   1      23      41                                                          14   -2.08   -0.04  1.0000
  20  -5   1     153      24                                                         127   -2.08   -0.04  1.0000
 -20   6  -1      12      18                                                          19   -1.66    0.02  1.0000
  14 -20  -1       1      44                                                         -63   -1.72    0.01  1.0000
  20  -6   1       8      29                                                          14   -1.66   -0.02  1.0000
  20  -6   1      31      21                                                          41   -1.66   -0.02  1.0000
  -6 -14   1      25      53                                                          35   -1.69    0.03  1.0000
  20  -6   1       1      38                                                         -21   -1.66   -0.02  1.0000
 -20   7  -1     140      22                                                         115    2.06    0.03  1.0000
  13 -20  -1      45      45                                                          31    2.11   -0.06  1.0000
  20  -7   1     164      25                                                         137    2.06   -0.03  1.0000
  -7 -13   1      90      50                                                          70    2.08   -0.03  1.0000
  20  -7   1      75      41                                                          57    2.06   -0.03  1.0000
  20  -7   1     156      33                                                         130    2.06   -0.03  1.0000
  12 -20  -1      75      24                                                          80    0.51    0.00  1.0000
  12 -20  -1      38      42                                                          41    0.51    0.00  1.0000
  -8 -12   1      61      47                                                          65    0.52    0.05  1.0000
  20  -8   1      51      30                                                          56    0.62    0.01  1.0000
  20  -8   1      72      24                                                          78    0.62    0.01  1.0000
  11 -20  -1       0      42                                                         -11   -0.43    0.00  1.0000
  11 -20  -1     117      25                                                         122   -0.43    0.00  1.0000
  20  -9   1     106      27                                                         110   -0.37    0.00  1.0000
  -9 -11   1      49      47                                                          52   -0.40    0.01  1.0000
  20  -9   1     134      33                                                         139   -0.37    0.00  1.0000
  10 -20  -1       2      22                                                         -12    2.39   -0.02  1.0000
 -10 -10   1       2      24                                                          -5    2.35   -0.01  1.0000
 -10 -10   1       2      41                                                         -15    2.35   -0.01  1.0000
  20 -10   1       2      29                                                          -5    2.46    0.01  1.0000
   9 -20  -1       0      40                                                         -50    0.23    0.05  1.0000
   9 -20  -1      25      22                                                          26    0.23    0.05  1.0000
  11   9  -1      19      17                                                          20    0.23   -0.05  1.0000
 -11  -9   1       9      23                                                          10    0.23    0.05  1.0000
 -11  -9   1      32      41                                                          33    0.23    0.05  1.0000
  20 -11   1       0      29                                                          -5    0.35    0.05  1.0000
  12   8  -1       4      17                                                           1   -2.01    0.05  1.0000
   8 -20  -1       1      21                                                          -9   -2.01   -0.10  1.0000
   8 -20  -1       1      38                                                         -35   -2.01   -0.10  1.0000
 -12  -8   1       9      22                                                           4   -2.01   -0.05  1.0000
  20 -12   1       1      30                                                          -7   -2.07    0.06  1.0000
 -12  -8   1       6      40                                                           2   -2.01   -0.05  1.0000
  13   7  -1       0      17                                                          -5   -0.95    0.05  1.0000
   7 -20  -1       0      21                                                         -10   -0.94    0.00  1.0000
   7 -20  -1       0      39                                                         -46   -0.94    0.00  1.0000
 -13  -7   1       0      21                                                         -14   -0.95   -0.05  1.0000
 -13  -7   1       0      39                                                         -37   -0.95   -0.05  1.0000
   6 -20  -1       0      21                                                          -7   -0.99    0.28  1.0000
   6 -20  -1       0      38                                                         -74   -0.99    0.28  1.0000
  14   6  -1      13      17                                                          16   -0.81   -0.04  1.0000
 -14  -6   1       9      40                                                          12   -0.81    0.04  1.0000
 -14  -6   1       0      21                                                          -1   -0.81    0.04  1.0000
   5 -20  -1       0      42                                                         -27   -0.53   -0.08  1.0000
  15   5  -1      35      18                                                          31   -0.63    0.05  1.0000
   5 -20  -1      49      23                                                          45   -0.53   -0.08  1.0000
 -15  -5   1       5      39                                                           4   -0.63   -0.05  1.0000
 -15  -5   1      61      22                                                          56   -0.63   -0.05  1.0000
  16   4  -1       0      17                                                         -19    1.08    0.12  1.0000
   4 -20  -1       0      22                                                         -30    1.18   -0.37  1.0000
 -16  -4   1       0      37                                                         -12    1.08   -0.12  1.0000
 -16  -4   1       0      20                                                          -3    1.08   -0.12  1.0000
  17   3  -1      48      20                                                          44    0.53    0.07  1.0000
   3 -20  -1      56      23                                                          52    0.56   -0.15  1.0000
 -17  -3   1      54      21                                                          50    0.53   -0.07  1.0000
 -17  -3   1      17      37                                                          15    0.53   -0.07  1.0000
   2 -20  -1      51      23                                                          47   -0.50   -0.05  1.0000
  18   2  -1      37      19                                                          33   -0.59    0.01  1.0000
 -18  -2   1      58      21                                                          53   -0.59   -0.01  1.0000
  19   1  -1       0      19                                                         -13   -0.57   -0.02  1.0000
   1 -20  -1       0      21                                                         -15   -0.66   -0.05  1.0000
 -19  -1   1      10      19                                                           8   -0.57    0.02  1.0000
  20   0  -1      13      20                                                          16   -0.63   -0.06  1.0000
 -20   0   1      30      18                                                          34   -0.63    0.06  1.0000
  21  -1  -1       0      19                                                         -22   -0.57    0.08  1.0000
 -21   1   1      11      16                                                           9   -0.57   -0.08  1.0000
  22  -2  -1       0      20                                                         -15    0.74    0.01  1.0000
  22  -2  -1       3      24                                                           4    0.74    0.01  1.0000
 -22   2   1       0      15                                                          -8    0.74   -0.01  1.0000
  23  -3  -1      33      23                                                          21    2.18   -0.23  1.0000
  23  -3  -1      21      20                                                          12    2.18   -0.23  1.0000
 -23   3   1      16      15                                                           8    2.18    0.23  1.0000
 -21  -1  -1      25      17                                                          28   -0.57   -0.11  1.0000
  21   1   1      33      18                                                          36   -0.57    0.11  1.0000
 -21   0  -1      28      17                                                          28    0.00   -0.18  1.0000
  21   0   1      11      18                                                          11    0.00    0.18  1.0000
 -21   1  -1       2      16                                                           1    0.70    0.01  1.0000
  21  -1   1      23      19                                                          20    0.70   -0.01  1.0000
 -21   2  -1     140      22                                                         139    0.08    0.11  1.0000
  21  -2   1     124      23                                                         123    0.08   -0.11  1.0000
  21  -2   1      60      30                                                          59    0.08   -0.11  1.0000
 -21   3  -1       7      17                                                          12    1.40   -0.09  1.0000
  21  -3   1       9      20                                                          14    1.40    0.09  1.0000
  21  -3   1      42      41                                                          52    1.40    0.09  1.0000
  21  -3   1       3      28                                                           6    1.40    0.09  1.0000
  17 -21  -1       1      42                                                         -21    1.53    0.12  1.0000
 -21   4  -1       6      17                                                          11    1.57   -0.04  1.0000
  21  -4   1       0      29                                                           1    1.57    0.04  1.0000
  21  -4   1      26      21                                                          35    1.57    0.04  1.0000
  21  -4   1       1      41                                                          -3    1.57    0.04  1.0000
  16 -21  -1      28      47                                                          28    0.09   -0.19  1.0000
 -21   5  -1     233      29                                                         234   -0.07    0.12  1.0000
  21  -5   1      18      43                                                          18   -0.07   -0.12  1.0000
  21  -5   1     154      26                                                         155   -0.07   -0.12  1.0000
  21  -5   1     167      36                                                         168   -0.07   -0.12  1.0000
  15 -21  -1       0      46                                                        -106    0.10   -0.11  1.0000
 -21   6  -1      22      19                                                          23    0.17    0.13  1.0000
  21  -6   1      20      40                                                          21    0.17   -0.13  1.0000
  21  -6   1      34      32                                                          35    0.17   -0.13  1.0000
  21  -6   1      53      22                                                          54    0.17   -0.13  1.0000
 -21   7  -1       4      17                                                         -16    3.70    0.07  1.0000
  14 -21  -1       0      44                                                           5    3.69   -0.02  1.0000
  -7 -14   1      19      52                                                          40    3.79   -0.05  1.0000
  21  -7   1      26      32                                                          50    3.70   -0.07  1.0000
  21  -7   1       4      22                                                         -10    3.70   -0.07  1.0000
  21  -7   1       4      40                                                         -54    3.70   -0.07  1.0000
  13 -21  -1       4      43                                                         -48    3.69   -0.09  1.0000
  13 -21  -1      47      23                                                          25    3.69   -0.09  1.0000
  21  -8   1       4      31                                                          -2    3.54   -0.04  1.0000
  -8 -13   1      25      49                                                          10    3.57   -0.01  1.0000
  21  -8   1      23      23                                                           9    3.54   -0.04  1.0000
  12 -21  -1       0      43                                                         -21    0.15   -0.05  1.0000
  12 -21  -1      93      25                                                          95    0.15   -0.05  1.0000
  21  -9   1      99      34                                                         101    0.15   -0.01  1.0000
  -9 -12   1      29      48                                                          30    0.20   -0.01  1.0000
  21  -9   1      78      26                                                          79    0.15   -0.01  1.0000
  11 -21  -1      26      22                                                          21    0.92   -0.13  1.0000
  11 -21  -1       0      42                                                         -59    0.92   -0.13  1.0000
 -10 -11   1       0      44                                                          -9    0.91   -0.07  1.0000
  21 -10   1       0      32                                                          -1    0.87    0.00  1.0000
  10 -21  -1     201      27                                                         185    1.09   -0.09  1.0000
  10 -21  -1      23      42                                                          18    1.09   -0.09  1.0000
 -11 -10   1     142      30                                                         131    0.91   -0.01  1.0000
 -11 -10   1      59      46                                                          52    0.91   -0.01  1.0000
  21 -11   1     127      35                                                         116    0.96    0.00  1.0000
   9 -21  -1       0      41                                                         -17   -1.31    0.02  1.0000
   9 -21  -1       0      22                                                         -23   -1.31    0.02  1.0000
  12   9  -1       0      17                                                         -12   -1.20    0.00  1.0000
 -12  -9   1       0      41                                                         -25   -1.20    0.00  1.0000
 -12  -9   1       3      24                                                           5   -1.20    0.00  1.0000
  21 -12   1       0      32                                                         -16   -1.32    0.05  1.0000
   8 -21  -1       2      39                                                           1   -0.69    0.01  1.0000
  13   8  -1       0      17                                                           0   -0.69   -0.02  1.0000
   8 -21  -1       0      22                                                          -2   -0.69    0.01  1.0000
 -13  -8   1       0      22                                                         -29   -0.69    0.02  1.0000
 -13  -8   1      27      42                                                          23   -0.69    0.02  1.0000
  14   7  -1     131      22                                                         121    0.86   -0.04  1.0000
   7 -21  -1     142      26                                                         132    0.80    0.16  1.0000
 -14  -7   1     117      27                                                         107    0.86    0.04  1.0000
 -14  -7   1      67      45                                                          60    0.86    0.04  1.0000
   6 -21  -1       0      23                                                         -14   -0.51    0.04  1.0000
   6 -21  -1       0      43                                                         -45   -0.51    0.04  1.0000
  15   6  -1       1      18                                                           1   -0.42    0.06  1.0000
 -15  -6   1       0      41                                                         -16   -0.42   -0.06  1.0000
 -15  -6   1       7      22                                                           8   -0.42   -0.06  1.0000
   5 -21  -1       8      22                                                           7   -0.39   -0.08  1.0000
  16   5  -1       5      18                                                           4   -0.44    0.01  1.0000
 -16  -5   1       0      21                                                         -21   -0.44   -0.01  1.0000
  17   4  -1     111      23                                                         114   -0.23   -0.01  1.0000
   4 -21  -1      92      26                                                          94   -0.22    0.09  1.0000
 -17  -4   1     145      26                                                         148   -0.23    0.01  1.0000
  18   3  -1      12      19                                                          17   -1.16    0.03  1.0000
   3 -21  -1       0      22                                                          -6   -1.15    0.05  1.0000
 -18  -3   1      23      21                                                          29   -1.16   -0.03  1.0000
  19   2  -1       0      18                                                         -11   -0.24    0.05  1.0000
   2 -21  -1       0      20                                                         -24   -0.24    0.01  1.0000
 -19  -2   1       9      19                                                           8   -0.24   -0.05  1.0000
  20   1  -1      47      19                                                          45    0.27    0.02  1.0000
 -20  -1   1      39      19                                                          37    0.27   -0.02  1.0000
  21   0  -1       6      19                                                           6   -0.08    0.04  1.0000
 -21   0   1      18      17                                                          18   -0.08   -0.04  1.0000
  22  -1  -1       0      19                                                         -14   -0.38    0.03  1.0000
 -22   1   1       0      17                                                          -3   -0.38   -0.03  1.0000
 -22   1  -1       6      15                                                           7   -0.38    0.04  1.0000
  22  -1   1      13      18                                                          14   -0.38   -0.04  1.0000
 -22   2  -1      17      15                                                          13   -1.01    0.14  1.0000
  22  -2   1       2      23                                                           1   -1.01   -0.14  1.0000
  22  -2   1      14      19                                                          10   -1.01   -0.14  1.0000
 -22   3  -1       0      15                                                           0   -1.05    0.03  1.0000
  22  -3   1      12      19                                                           9   -1.05   -0.03  1.0000
  22  -3   1      19      25                                                          15   -1.05   -0.03  1.0000
  18 -22  -1      20      43                                                          23   -0.54    0.43  1.0000
 -22   4  -1       7      16                                                           8   -0.51   -0.02  1.0000
  22  -4   1       0      20                                                          -4   -0.51    0.02  1.0000
  22  -4   1       4      26                                                           5   -0.51    0.02  1.0000
  17 -22  -1       0      42                                                          -2   -0.54    0.19  1.0000
 -22   5  -1      36      17                                                          33   -0.49   -0.03  1.0000
  22  -5   1      12      29                                                          10   -0.49    0.03  1.0000
  22  -5   1      46      21                                                          43   -0.49    0.03  1.0000
  22  -5   1       0      40                                                           0   -0.49    0.03  1.0000
 -22   6  -1       0      16                                                          -8   -1.10    0.02  1.0000
  16 -22  -1       0      42                                                         -58   -0.99    0.06  1.0000
  22  -6   1       6      32                                                           9   -1.10   -0.02  1.0000
  22  -6   1       0      21                                                          -6   -1.10   -0.02  1.0000
  22  -6   1       0      41                                                          -8   -1.10   -0.02  1.0000
  15 -22  -1       2      42                                                           1    0.56   -0.01  1.0000
 -22   7  -1       0      17                                                          -8    0.51    0.03  1.0000
  22  -7   1      15      22                                                          13    0.51   -0.03  1.0000
  22  -7   1      37      34                                                          34    0.51   -0.03  1.0000
  22  -7   1       0      42                                                         -41    0.51   -0.03  1.0000
  14 -22  -1       1      43                                                         -42    1.44   -0.10  1.0000
  22  -8   1      19      34                                                          13    1.41    0.05  1.0000
  22  -8   1      10      24                                                           6    1.41    0.05  1.0000
  13 -22  -1       9      22                                                          11    0.56   -0.10  1.0000
  13 -22  -1       0      42                                                         -64    0.56   -0.10  1.0000
  22  -9   1      11      34                                                          12    0.40    0.04  1.0000
  22  -9   1      12      26                                                          14    0.40    0.04  1.0000
  12 -22  -1       2      22                                                           1    0.96   -0.07  1.0000
  12 -22  -1       0      44                                                         -12    0.96   -0.07  1.0000
  22 -10   1      18      34                                                          14    1.01    0.07  1.0000
  11 -22  -1       0      42                                                         -22    0.96   -0.15  1.0000
  11 -22  -1       0      22                                                         -11    0.96   -0.15  1.0000
  22 -11   1       4      34                                                           3    1.02    0.05  1.0000
  10 -22  -1      18      41                                                          20    0.38   -0.07  1.0000
  10 -22  -1      49      24                                                          52    0.38   -0.07  1.0000
 -12 -10   1      17      27                                                          18    0.24   -0.03  1.0000
  22 -12   1      38      35                                                          40    0.31    0.07  1.0000
   9 -22  -1       8      22                                                          10    0.55    0.13  1.0000
  13   9  -1       0      18                                                          -5    0.59   -0.04  1.0000
   9 -22  -1      15      40                                                          17    0.55    0.13  1.0000
 -13  -9   1       0      25                                                          -9    0.59    0.04  1.0000
  14   8  -1      14      17                                                          21    1.61   -0.05  1.0000
   8 -22  -1       1      22                                                          -6    1.60    0.07  1.0000
   8 -22  -1       1      40                                                         -44    1.60    0.07  1.0000
 -14  -8   1       0      24                                                           1    1.61    0.05  1.0000
   7 -22  -1       0      39                                                         -18    0.77   -0.45  1.0000
  15   7  -1      33      18                                                          37    0.57    0.17  1.0000
   7 -22  -1      21      22                                                          25    0.77   -0.45  1.0000
 -15  -7   1       9      23                                                          11    0.57   -0.17  1.0000
   6 -22  -1       2      21                                                           2   -0.28   -0.53  1.0000
  16   6  -1      14      18                                                          15   -0.39    0.18  1.0000
 -16  -6   1       6      23                                                           7   -0.39   -0.18  1.0000
  17   5  -1      88      21                                                          90    0.25    0.02  1.0000
   5 -22  -1      83      24                                                          85    0.18    0.05  1.0000
 -17  -5   1      74      24                                                          76    0.25   -0.02  1.0000
  18   4  -1      21      18                                                          18   -0.66    0.01  1.0000
   4 -22  -1       0      21                                                          -9   -0.56    0.02  1.0000
 -18  -4   1       6      21                                                           4   -0.66   -0.01  1.0000
   3 -22  -1       8      20                                                          10   -0.51   -0.12  1.0000
  19   3  -1       8      18                                                           9   -0.48    0.06  1.0000
 -19  -3   1      27      20                                                          30   -0.48   -0.06  1.0000
   2 -22  -1      20      21                                                          20    0.00   -0.01  1.0000
  20   2  -1      19      18                                                          19   -0.06    0.08  1.0000
 -20  -2   1      32      20                                                          32   -0.06   -0.08  1.0000
  21   1  -1      17      18                                                          16   -0.15    0.02  1.0000
 -21  -1   1      38      19                                                          37   -0.15   -0.02  1.0000
 -23   3  -1       7      14                                                           5   -0.68   -0.07  1.0000
  23  -3   1       3      19                                                           2   -0.68    0.07  1.0000
  23  -3   1      10      23                                                           8   -0.68    0.07  1.0000
 -23   4  -1      18      15                                                          23   -0.99    0.00  1.0000
  23  -4   1      21      25                                                          26   -0.99    0.00  1.0000
  23  -4   1      26      20                                                          32   -0.99    0.00  1.0000
 -23   5  -1       0      15                                                          -3   -0.73    0.03  1.0000
  18 -23  -1      12      39                                                          15   -0.65    0.02  1.0000
  23  -5   1       2      27                                                           3   -0.73   -0.03  1.0000
  23  -5   1       0      20                                                          -7   -0.73   -0.03  1.0000
 -23   6  -1      23      16                                                          21   -0.40   -0.09  1.0000
  17 -23  -1      33      40                                                          30   -0.54    0.02  1.0000
  23  -6   1       0      21                                                         -23   -0.40    0.09  1.0000
  23  -6   1       8      31                                                           7   -0.40    0.09  1.0000
  23  -6   1       0      38                                                         -18   -0.40    0.09  1.0000
  16 -23  -1       2      41                                                           2   -0.23   -0.04  1.0000
  23  -7   1       1      23                                                           1   -0.25    0.02  1.0000
  23  -7   1       0      33                                                          -2   -0.25    0.02  1.0000
  15 -23  -1      58      41                                                          52   -0.71   -0.25  1.0000
  23  -8   1      46      35                                                          41   -0.69   -0.01  1.0000
  23  -8   1      43      25                                                          38   -0.69   -0.01  1.0000
  14 -23  -1       7      42                                                           5   -0.85   -0.17  1.0000
  23  -9   1      10      35                                                           8   -0.71    0.01  1.0000
  23  -9   1       0      26                                                          -9   -0.71    0.01  1.0000
  13 -23  -1       2      22                                                          -8    2.36    0.00  1.0000
  13 -23  -1      34      44                                                          50    2.36    0.00  1.0000
  23 -10   1      35      36                                                          51    2.35    0.05  1.0000
  12 -23  -1      10      43                                                          20    2.54    0.04  1.0000
  12 -23  -1       5      22                                                          13    2.54    0.04  1.0000
  23 -11   1      13      35                                                          25    2.60    0.06  1.0000
  11 -23  -1       0      22                                                          -1    0.26   -0.09  1.0000
  11 -23  -1      11      41                                                          12    0.26   -0.09  1.0000
  23 -12   1       6      35                                                           7    0.25    0.08  1.0000
  10 -23  -1       7      22                                                           6    0.44   -0.09  1.0000
  10 -23  -1      10      41                                                           9    0.44   -0.09  1.0000
  23 -13   1       0      38                                                         -13    0.23    0.05  1.0000
 -13 -10   1       7      27                                                           6    0.27    0.00  1.0000
   9 -23  -1       0      37                                                         -48    1.18    0.00  1.0000
   9 -23  -1       0      21                                                         -18    1.18    0.00  1.0000
 -14  -9   1       3      26                                                           5    1.21    0.02  1.0000
   8 -23  -1      21      21                                                          22    0.13   -0.66  1.0000
   8 -23  -1       8      38                                                           8    0.13   -0.66  1.0000
  15   8  -1      24      17                                                          24    0.07    0.19  1.0000
 -15  -8   1      23      25                                                          23    0.07   -0.19  1.0000
   7 -23  -1       1      21                                                           3   -0.78   -1.31  1.0000
  16   7  -1       1      17                                                           2   -1.24    0.33  1.0000
   7 -23  -1      15      37                                                          22   -0.78   -1.31  1.0000
 -16  -7   1       0      23                                                          -4   -1.24   -0.33  1.0000
   6 -23  -1      10      21                                                          10    0.04   -0.60  1.0000
  17   6  -1      14      17                                                          14   -0.01    0.20  1.0000
 -17  -6   1      29      22                                                          29   -0.01   -0.20  1.0000
   5 -23  -1      23      21                                                          23    0.08   -0.07  1.0000
  18   5  -1       2      17                                                           2    0.11    0.07  1.0000
 -18  -5   1      39      22                                                          40    0.11   -0.07  1.0000
   4 -23  -1       6      20                                                           6    0.04   -0.18  1.0000
  19   4  -1       0      17                                                         -10   -0.03    0.01  1.0000
 -19  -4   1       0      19                                                         -13   -0.03   -0.01  1.0000
  20   3  -1       0      17                                                         -18   -0.09    0.01  1.0000
   3 -23  -1       0      19                                                          -6   -0.12   -0.02  1.0000
 -20  -3   1       0      18                                                          -4   -0.09   -0.01  1.0000
 -24   6  -1      17      14                                                          17   -0.09    0.03  1.0000
  18 -24  -1      25      37                                                          25    0.07   -0.20  1.0000
[truncated: 3,730,239 more chars]
